# Supplementary material for: Glycine promotes longevity in Caenorhabditis elegans in a methionine cycle-dependent fashion
Source: PLoS Genet. 2019 Mar 7;15(3):e1007633. doi: 10.1371/journal.pgen.1007633 (PMC6424468; doi:10.1371/journal.pgen.1007633)
Supplement: S3 Table — (XLSX) [file pgen.1007633.s013.xlsx]

## Sheet: Glycine_final_data_all
original	ensembl_gene_id	external_gene_name	entrezgene	description	glycine_vs_blank	serine_vs_blank	serine_vs_glycine	AveExpr	F	P.Value	adj.P.Val	logFC (glycine_vs_blank)	t (glycine_vs_blank)	P.Value (glycine_vs_blank)	adj.P.Val (glycine_vs_blank)	B (glycine_vs_blank)	logFC (serine_vs_blank)	t (serine_vs_blank)	P.Value (serine_vs_blank)	adj.P.Val (serine_vs_blank)	B (serine_vs_blank)	logFC (serine_vs_glycine)	t (serine_vs_glycine)	P.Value (serine_vs_glycine)	adj.P.Val (serine_vs_glycine)	B (serine_vs_glycine)	CPM_s_017_allMerged_serine	CPM_s_018_allMerged_serine	CPM_s_019_allMerged_serine	CPM_s_020_allMerged_serine	CPM_s_021_allMerged_glycine	CPM_s_022_allMerged_glycine	CPM_s_023_allMerged_glycine	CPM_s_024_allMerged_glycine	CPM_s_025_allMerged_blank	CPM_s_026_allMerged_blank	CPM_s_027_allMerged_blank	CPM_s_028_allMerged_blank
WBGene00000001	WBGene00000001	aap-1	172141	Phosphoinositide 3-kinase adapter subunit; Phosphoinositide kinase AdAPter subunit [Source:UniProtKB/TrEMBL;Acc:G5EDP9]	0.146783	0.1851	0.0383169	5.45223	5.51342	0.0135351	0.0367517	0.146783	2.47329	0.0235566	0.0586444	-4.86941	0.1851	3.16008	0.00540678	0.0168374	-3.46506	0.0383169	0.66123	0.516823	0.98403	-6.18697	5.50069	5.54851	5.50577	5.54856	5.48782	5.5235	5.47861	5.46304	5.34775	5.22844	5.35799	5.43049
WBGene00000002	WBGene00000002	aat-1	177793	Amino Acid Transporter [Source:UniProtKB/TrEMBL;Acc:Q19834]	-0.758312	-0.668739	0.0895729	2.81893	26.5922	4.17728e-06	5.67206e-05	-0.758312	-6.57873	3.48526e-06	5.88796e-05	4.44943	-0.668739	-5.99826	1.12118e-05	0.000118343	3.25421	0.0895729	0.724389	0.478119	0.977814	-5.48734	2.50373	2.76837	2.68866	2.53989	2.41812	2.5265	2.75555	2.44385	3.35377	3.21682	3.2306	3.34604
WBGene00000003	WBGene00000003	aat-2	184126	Amino Acid Transporter [Source:UniProtKB/TrEMBL;Acc:Q19151]	0.0212173	0.169477	0.148259	3.47855	1.1798	0.329967	0.449788	0.0212173	0.170967	0.866153	0.910027	-7.15694	0.169477	1.41217	0.17492	0.278721	-6.2055	0.148259	1.23125	0.234044	0.959966	-5.24727	3.35555	3.67238	3.564	3.73729	3.24562	3.46698	3.64923	3.36949	3.33541	3.40699	3.68857	3.22928
WBGene00000004	WBGene00000004	aat-3	180557	Amino Acid Transporter [Source:UniProtKB/TrEMBL;Acc:O17395]	-0.0118212	-0.145297	-0.133476	3.28717	1.17267	0.332055	0.45191	-0.0118212	-0.112892	0.911363	0.940421	-7.14085	-0.145297	-1.38274	0.183627	0.289416	-6.18363	-0.133476	-1.26227	0.222928	0.959932	-5.15889	3.30092	3.08514	3.31342	3.06936	3.36954	3.21938	3.4761	3.24965	3.41914	3.3109	3.39703	3.21045
WBGene00000005	WBGene00000005	aat-4	177388	Amino Acid Transporter [Source:UniProtKB/TrEMBL;Acc:Q7YXH5]	0.160069	-0.112047	-0.272116	2.14165	1.48709	0.252463	0.369476	0.160069	1.0144	0.323808	0.451997	-6.31227	-0.112047	-0.694105	0.496459	0.61306	-6.55625	-0.272116	-1.71771	0.102969	0.947703	-4.3786	1.80092	1.88102	2.04186	2.3401	2.60455	2.16028	2.28135	2.09691	2.26163	2.08009	1.94086	2.15465
WBGene00000006	WBGene00000006	aat-5	171814	Amino Acid Transporter [Source:UniProtKB/TrEMBL;Acc:H2KZG9]	-0.0490856	-0.0462439	0.00284169	4.65729	0.236304	0.791947	0.847617	-0.0490856	-0.608645	0.550349	0.665873	-7.29152	-0.0462439	-0.580716	0.568617	0.675824	-7.31358	0.00284169	0.035363	0.972179	0.998785	-6.23575	4.70685	4.63761	4.60651	4.61214	4.59198	4.70631	4.76909	4.51332	4.72123	4.8382	4.53748	4.63714
WBGene00000007	WBGene00000007	aat-6	188421	Amino Acid Transporter [Source:UniProtKB/TrEMBL;Acc:B2D6M4]	-0.112502	-0.0693564	0.0431453	3.70012	0.604495	0.557051	0.658056	-0.112502	-1.08377	0.292741	0.419486	-6.64722	-0.0693564	-0.6826	0.503533	0.619333	-7.01667	0.0431453	0.415997	0.68232	0.992891	-5.91909	3.57863	3.85026	3.8177	3.53151	3.70056	3.48373	3.7414	3.65125	3.79543	3.85033	3.80503	3.57676
WBGene00000008	WBGene00000008	aat-7	186240	Amino Acid Transporter [Source:UniProtKB/TrEMBL;Acc:O44832]	-0.875548	-0.731536	0.144012	-2.03168	1.64669	0.220365	0.333031	-0.875548	-1.65978	0.114243	0.204092	-4.45406	-0.731536	-1.45647	0.16245	0.263624	-4.73284	0.144012	0.25447	0.802011	0.995898	-4.7759	-2.67775	-1.81868	-2.47366	-2.12953	-2.97622	-3.67604	-1.99929	-1.50285	-0.914339	-1.74455	-2.28676	-1.40165
WBGene00000009	WBGene00000009	aat-8	185079	Amino Acid Transporter [Source:UniProtKB/TrEMBL;Acc:Q94197]	0.112292	-0.125204	-0.237496	1.28058	0.661356	0.528226	0.633643	0.112292	0.548068	0.590364	0.698871	-6.42987	-0.125204	-0.598063	0.557233	0.666176	-6.37225	-0.237496	-1.15153	0.26455	0.959966	-4.86969	1.00758	0.886352	1.19381	1.51643	1.4218	1.54596	1.65394	1.0003	1.32894	1.48772	0.897425	1.32583
WBGene00000010	WBGene00000010	aat-9	190250	Amino Acid Transporter [Source:UniProtKB/TrEMBL;Acc:Q56VY0]	0.253813	0.114588	-0.139225	4.81966	3.68014	0.0456708	0.0982567	0.253813	2.69799	0.0146961	0.0401885	-4.3041	0.114588	1.21464	0.240166	0.356419	-6.7634	-0.139225	-1.51203	0.147849	0.95537	-5.19281	4.76098	4.61555	5.09264	4.76818	4.86614	5.12472	4.86	4.94639	4.61365	4.64812	4.73693	4.794
WBGene00000012	WBGene00000012	abf-1	266827	Antibacterial factor-related peptide 1 [Source:UniProtKB/Swiss-Prot;Acc:G5EGC4]	2.12053	2.55199	0.431458	-2.66187	5.66655	0.0123141	0.0341081	2.12053	2.5326	0.0208219	0.0531334	-3.17204	2.55199	3.17013	0.0052887	0.016542	-2.2087	0.431458	0.734141	0.472299	0.977582	-4.72043	-2.67775	-1.35324	-1.52942	-1.35959	-2.44386	-1.571	-2.92263	-1.96613	-6.19493	-1.2781	-6.19493	-6.19493
WBGene00000013	WBGene00000013	abf-2	266826	Antibacterial factor-related peptide 2 [Source:UniProtKB/Swiss-Prot;Acc:G5EC68]	-1.05207	-1.31039	-0.258325	-1.90665	2.37956	0.121018	0.210887	-1.05207	-1.68514	0.109185	0.196982	-4.46584	-1.31039	-2.04212	0.0560396	0.113131	-3.93862	-0.258325	-0.358786	0.72392	0.992891	-4.76712	-4.03044	-2.12334	-1.78113	-2.12953	-1.7504	-1.10239	-2.92263	-3.17702	-0.697258	-1.2781	-2.82446	-0.2093
WBGene00000015	WBGene00000015	abf-4	189702	AntiBacterial Factor related [Source:UniProtKB/TrEMBL;Acc:Q9XX40]	0.469637	0.490043	0.0204057	-1.32491	0.680496	0.518899	0.625388	0.469637	0.978959	0.340549	0.469012	-5.32096	0.490043	1.03973	0.312202	0.434558	-5.27393	0.0204057	0.0464142	0.96349	0.998785	-4.91085	-0.557924	-1.81868	-0.815374	-1.57358	-0.783917	-2.26948	-0.725396	-1.15274	-1.16997	-2.05008	-1.33563	-2.35054
WBGene00000016	WBGene00000016	abf-5	188770	ABF-5; AntiBacterial Factor related [Source:UniProtKB/TrEMBL;Acc:G5EFQ2]	0.281622	0.23699	-0.0446317	2.8764	2.2258	0.136786	0.231664	0.281622	1.95468	0.0662998	0.13313	-5.2008	0.23699	1.65899	0.114405	0.200704	-5.6742	-0.0446317	-0.323483	0.75005	0.992891	-5.77772	3.13125	2.7569	2.68866	3.17611	2.76962	2.80505	3.21648	3.13496	2.76063	2.76369	2.60194	2.67772
WBGene00000017	WBGene00000017	abf-6	181418	ABF-6; AntiBacterial Factor related [Source:UniProtKB/TrEMBL;Acc:G5EBS3]	0.526247	0.43565	-0.0905966	3.73551	5.78152	0.0114778	0.0321142	0.526247	3.17158	0.00527186	0.0176722	-3.04333	0.43565	2.63536	0.0167809	0.0424947	-4.14924	-0.0905966	-0.584198	0.566323	0.987013	-5.88953	3.68378	3.9842	3.88965	3.83284	4.02093	3.49204	4.24721	3.94249	3.13068	3.66842	3.84399	3.07126
WBGene00000018	WBGene00000018	abl-1	181261	Tyrosine-protein kinase abl-1 [Source:UniProtKB/Swiss-Prot;Acc:P03949]	-0.213498	-0.248124	-0.0346259	5.39785	7.6813	0.00386228	0.0131679	-0.213498	-3.10054	0.00616072	0.0199548	-3.59149	-0.248124	-3.63121	0.00190455	0.00718627	-2.4391	-0.0346259	-0.49528	0.626382	0.991578	-6.25059	5.3236	5.28056	5.35166	5.2538	5.4072	5.34474	5.31684	5.28443	5.57595	5.3643	5.57999	5.68529
WBGene00000019	WBGene00000019	abt-1	182849	ABC Transporter family [Source:UniProtKB/TrEMBL;Acc:S6EZS3]	-0.353432	-0.22827	0.125162	5.75099	7.40679	0.00448498	0.0148463	-0.353432	-3.77609	0.00137892	0.00606704	-2.17232	-0.22827	-2.49234	0.0226434	0.0542146	-4.90535	0.125162	1.323	0.202363	0.959932	-5.57557	5.49004	5.86134	5.80382	5.7245	5.67881	5.58108	5.57658	5.53114	6.02945	5.88867	5.68027	6.16157
WBGene00000020	WBGene00000020	abt-2	171782	ABC Transporter family [Source:UniProtKB/TrEMBL;Acc:Q1RS86]	-0.2737	-0.241268	0.0324321	6.091	14.8198	0.000155918	0.000970398	-0.2737	-4.95769	0.000101157	0.000784419	0.401651	-0.241268	-4.42082	0.000328434	0.00171121	-0.794069	0.0324321	0.581096	0.568367	0.987013	-6.31716	6.01194	6.06694	6.05071	5.95935	5.96999	5.98576	6.04675	5.95849	6.36722	6.22049	6.21397	6.23678
WBGene00000021	WBGene00000021	abt-3	NA		-0.460608	-0.571502	-0.110894	2.25858	7.26401	0.0048524	0.0158456	-0.460608	-2.90335	0.00946197	0.0282187	-3.27422	-0.571502	-3.59665	0.00205691	0.00764363	-1.79426	-0.110894	-0.653601	0.521615	0.984635	-5.41412	2.08581	2.20187	1.71627	2.09003	2.27331	2.00645	2.34988	1.94179	2.67564	2.31288	2.49177	2.90554
WBGene00000022	WBGene00000022	abt-4	178559	ABC Transporter family [Source:UniProtKB/TrEMBL;Acc:Q9TXV8]	-0.342323	-0.740601	-0.398278	6.07172	32.1495	1.12955e-06	2.07864e-05	-0.342323	-3.79864	0.00131125	0.0058417	-2.19666	-0.740601	-8.01806	2.33889e-07	6.23916e-06	6.6436	-0.398278	-4.21066	0.000523514	0.555724	-0.172336	5.88885	5.69095	5.6609	5.52351	6.08775	6.23248	6.08996	5.97526	6.65003	6.374	6.18645	6.49686
WBGene00000023	WBGene00000023	abt-5	173081	ABC Transporter family [Source:UniProtKB/TrEMBL;Acc:Q9XW49]	-0.534394	-0.483465	0.050929	4.89202	17.9885	5.0591e-05	0.000401366	-0.534394	-5.38773	4.01452e-05	0.000386469	1.54193	-0.483465	-4.96949	9.85992e-05	0.00065532	0.618328	0.050929	0.493874	0.627355	0.991578	-6.13119	4.69101	4.88162	4.73825	4.6772	4.76144	4.8682	4.70513	4.48238	5.32932	5.18393	4.95725	5.42029
WBGene00000024	WBGene00000024	abu-1	181800	Activated in Blocked Unfolded protein response [Source:UniProtKB/TrEMBL;Acc:Q17400]	-0.727049	-1.2051	-0.478052	2.68013	23.341	9.90561e-06	0.0001102	-0.727049	-4.33405	0.000398038	0.00227882	-0.316631	-1.2051	-6.72398	2.62013e-06	3.94632e-05	4.77352	-0.478052	-2.4553	0.0244507	0.912086	-3.29003	2.13349	2.76837	1.899	1.67046	2.59104	2.55848	2.6508	2.59034	3.54161	2.977	3.34366	3.39689
WBGene00000025	WBGene00000025	abu-2	184695	Activated in Blocked Unfolded protein response [Source:UniProtKB/TrEMBL;Acc:Q19594]	-0.64309	-0.516588	0.126502	-3.74826	0.228189	0.798237	0.852579	-0.64309	-0.631764	0.535467	0.653441	-5.12408	-0.516588	-0.520612	0.608969	0.710331	-5.18568	0.126502	0.120131	0.905707	0.998785	-4.69153	-6.19493	-2.51006	-6.19493	-2.51613	-3.82902	-3.67604	-3.78055	-6.19493	-2.42692	-1.49256	-6.19493	-6.19493
WBGene00000027	WBGene00000027	abu-4	353458	Activated in Blocked Unfolded protein response [Source:UniProtKB/TrEMBL;Acc:Q86S74]	-1.51253	-1.71177	-0.199238	-0.280217	9.59692	0.00145049	0.00589344	-1.51253	-3.61325	0.00198229	0.00807598	-1.26626	-1.71177	-3.94784	0.000940073	0.00403035	-0.569637	-0.199238	-0.388258	0.70237	0.992891	-4.92648	-1.17934	0.128256	-2.08623	-0.726008	-0.30821	-0.465769	-0.0595859	-1.96613	1.30399	0.274661	0.741103	0.617148
WBGene00000029	WBGene00000029	abu-6	178903	Activated in Blocked Unfolded protein response [Source:UniProtKB/TrEMBL;Acc:O16501]	-0.497195	-1.18881	-0.691614	-0.138028	3.54713	0.0502206	0.105847	-0.497195	-1.23797	0.231599	0.351556	-5.47903	-1.18881	-2.64481	0.0164489	0.0418001	-3.16664	-0.691614	-1.45414	0.163088	0.958723	-4.43183	-1.0318	-0.0217469	0.0941159	-2.12953	-0.932157	-0.0255813	0.518519	0.110659	1.11607	0.274661	0.366122	-0.314465
WBGene00000030	WBGene00000030	abu-7	182139	Activated in Blocked Unfolded protein response [Source:UniProtKB/TrEMBL;Acc:O16502]	-0.744796	-0.146152	0.598645	-0.942369	1.39964	0.272231	0.391414	-0.744796	-1.58059	0.131348	0.227693	-4.7334	-0.146152	-0.351963	0.728944	0.807327	-5.91389	0.598645	1.25579	0.225215	0.959966	-4.54646	-0.775493	-1.35324	-0.558127	-0.603194	-1.49845	-0.749245	-2.92263	-0.74869	-0.599853	-1.2781	0.215815	-0.99968
WBGene00000031	WBGene00000031	abu-8	178904	Activated in Blocked Unfolded protein response [Source:UniProtKB/TrEMBL;Acc:O16511]	-0.73736	-0.80352	-0.0661601	1.44759	8.10674	0.00307831	0.0109528	-0.73736	-3.31835	0.00381483	0.0136403	-2.20475	-0.80352	-3.63818	0.00187522	0.00709642	-1.52029	-0.0661601	-0.270681	0.78971	0.993985	-5.35618	1.28596	1.38074	1.22837	0.700672	1.03938	1.57752	1.05851	1.22628	2.16793	1.9156	2.33652	1.3604
WBGene00000033	WBGene00000033	abu-10	185248	Activated in Blocked Unfolded protein response [Source:UniProtKB/TrEMBL;Acc:Q20002]	-0.848405	-1.02475	-0.176343	3.28298	24.7596	6.72718e-06	8.19653e-05	-0.848405	-5.49373	3.20668e-05	0.00032381	2.09644	-1.02475	-6.56159	3.60525e-06	4.99227e-05	4.32396	-0.176343	-1.02172	0.320422	0.966832	-5.34301	2.7581	3.22493	2.92824	2.64275	2.98128	3.15807	3.09198	3.02761	4.25529	3.71922	4.05792	3.52435
WBGene00000034	WBGene00000034	abu-11	173404	Activated in Blocked Unfolded protein response [Source:UniProtKB/TrEMBL;Acc:P91419]	-0.908791	-0.865724	0.043067	1.8935	11.6316	0.000569154	0.00275297	-0.908791	-4.22359	0.000508679	0.00276358	-0.342742	-0.865724	-4.12619	0.000631752	0.00291309	-0.568843	0.043067	0.181851	0.857728	0.997472	-5.47225	1.761	1.49564	1.50699	1.6946	1.35939	1.86013	1.62657	1.49784	2.87517	2.22773	2.85174	1.89643
WBGene00000035	WBGene00000035	ace-1	181706	Acetylcholinesterase 1 [Source:UniProtKB/Swiss-Prot;Acc:P38433]	-0.160385	-0.118374	0.0420118	4.24574	1.40288	0.271469	0.390584	-0.160385	-1.60489	0.125884	0.22017	-6.12101	-0.118374	-1.20771	0.242757	0.359219	-6.66072	0.0420118	0.417785	0.681035	0.992891	-6.04533	4.14183	4.42211	3.98873	4.31008	4.13709	4.17771	4.32587	4.06867	4.19888	4.48156	4.34721	4.33641
WBGene00000036	WBGene00000036	ace-2	171905	Carboxylic ester hydrolase [Source:UniProtKB/TrEMBL;Acc:G5EDV9]	-0.0567167	-0.0476864	0.00903025	5.72086	0.465751	0.635004	0.723502	-0.0567167	-0.894249	0.382966	0.511728	-7.28536	-0.0476864	-0.759752	0.457219	0.576727	-7.40089	0.00903025	0.142732	0.888084	0.998534	-6.43178	5.71694	5.74712	5.59456	5.76924	5.67561	5.6327	5.81794	5.66806	5.72674	5.83786	5.78741	5.67159
WBGene00000037	WBGene00000037	ace-3	175076	Carboxylic ester hydrolase [Source:UniProtKB/TrEMBL;Acc:Q9U295]	-0.300706	-0.462817	-0.162112	2.3818	4.63912	0.0236861	0.05795	-0.300706	-1.97191	0.0641548	0.129714	-5.07579	-0.462817	-3.00357	0.00761315	0.022232	-3.08339	-0.162112	-1.00387	0.328719	0.970734	-5.19482	2.28191	2.02187	1.87738	2.44345	2.4927	2.37308	2.34988	2.11316	2.40932	2.5276	2.78658	2.85793
WBGene00000038	WBGene00000038	ace-4	175074	Carboxylic ester hydrolase [Source:UniProtKB/TrEMBL;Acc:G5EDN1]	-0.143528	-0.244262	-0.100734	0.759411	0.432708	0.655309	0.740302	-0.143528	-0.543163	0.593667	0.701552	-6.27364	-0.244262	-0.929407	0.36495	0.490004	-5.98835	-0.100734	-0.373306	0.713272	0.992891	-5.21642	0.146893	0.927868	0.746298	0.793024	0.914721	0.384436	0.837695	0.77372	1.27859	0.341035	1.32213	0.49797
WBGene00000039	WBGene00000039	acn-1	180780	Inactive angiotensin-converting enzyme-related protein [Source:UniProtKB/Swiss-Prot;Acc:Q18581]	-2.86167	-3.08909	-0.227422	4.64153	185.406	9.38843e-13	1.02023e-09	-2.86167	-16.2359	3.2863e-12	3.12838e-09	18.2569	-3.08909	-17.0753	1.39564e-12	1.60745e-09	19.1138	-0.227422	-1.02967	0.316777	0.965611	-5.49035	3.57863	3.36753	3.52282	3.65969	3.8612	3.72831	4.06558	3.43559	6.91807	6.20942	6.42031	6.91766
WBGene00000040	WBGene00000040	aco-1	181324	Probable cytoplasmic aconitate hydratase [Source:UniProtKB/Swiss-Prot;Acc:Q23500]	0.0252901	0.0224895	-0.00280061	7.70588	0.122328	0.885586	0.917303	0.0252901	0.450033	0.658048	0.753617	-7.8383	0.0224895	0.402427	0.692099	0.777291	-7.85731	-0.00280061	-0.0500853	0.960605	0.998785	-6.68596	7.69696	7.68273	7.67868	7.79153	7.77581	7.67497	7.7547	7.65707	7.71112	7.76731	7.75812	7.52036
WBGene00000041	WBGene00000041	aco-2	176121	Probable aconitate hydratase, mitochondrial [Source:UniProtKB/Swiss-Prot;Acc:P34455]	-0.0227727	-0.00737716	0.0153956	10.1848	0.224826	0.80086	0.854635	-0.0227727	-0.656312	0.519909	0.639556	-7.95411	-0.00737716	-0.213781	0.833116	0.883805	-8.15227	0.0153956	0.445008	0.661608	0.992891	-6.81381	10.2135	10.2078	10.1513	10.1779	10.1804	10.1183	10.1897	10.1989	10.2119	10.1928	10.215	10.16
WBGene00000042	WBGene00000042	acr-2	180936	Acetylcholine receptor subunit beta-type acr-2 [Source:UniProtKB/Swiss-Prot;Acc:P48182]	-0.784945	-0.327072	0.457873	1.32295	8.28731	0.00280047	0.0101299	-0.784945	-4.02998	0.000782742	0.00389185	-0.61322	-0.327072	-1.85399	0.0801667	0.150958	-5.01608	0.457873	2.27756	0.0351608	0.924431	-3.52845	1.16881	1.52299	1.26212	1.46121	0.957483	0.865546	1.17641	0.600119	1.57823	1.4279	1.78943	1.96545
WBGene00000043	WBGene00000043	acr-3	180937	Acetylcholine receptor subunit beta-type acr-3 [Source:UniProtKB/Swiss-Prot;Acc:Q93149]	-0.905809	-0.373597	0.532213	-1.25225	1.67648	0.214891	0.327259	-0.905809	-1.81244	0.0865987	0.164001	-4.35649	-0.373597	-0.830344	0.4172	0.540013	-5.55201	0.532213	1.02748	0.317776	0.965611	-4.6447	-1.3437	-0.596748	-0.558127	-2.51613	-0.783917	-1.31775	-2.38832	-2.65269	-0.801719	-0.926187	-1.12035	-0.685649
WBGene00000044	WBGene00000044	acr-5	191596	Acetylcholine receptor subunit alpha-type acr-5 [Source:UniProtKB/Swiss-Prot;Acc:P54246]	-0.0526792	-0.0585324	-0.00585324	1.12355	0.0357173	0.964981	0.974336	-0.0526792	-0.216141	0.831303	0.885948	-6.4967	-0.0585324	-0.244662	0.80948	0.86591	-6.50055	-0.00585324	-0.024123	0.981019	0.998785	-5.36552	0.321717	1.49564	1.26212	1.34398	0.825197	1.10095	1.45053	1.0003	1.11607	1.23193	1.20731	1.01457
WBGene00000045	WBGene00000045	acr-6	191479	AcetylCholine Receptor [Source:UniProtKB/TrEMBL;Acc:Q9N4M3]	-1.18861	-1.50404	-0.315426	-1.58486	4.69644	0.0228081	0.0562235	-1.18861	-2.36315	0.0295507	0.0699386	-3.48505	-1.50404	-2.86949	0.0101797	0.0282963	-2.59055	-0.315426	-0.5205	0.609046	0.990113	-4.75875	-3.20104	-2.12334	-1.78113	-2.12953	-2.44386	-1.571	-1.22608	-2.65269	-1.66568	-0.777931	0.0480085	-0.314465
WBGene00000046	WBGene00000046	acr-7	174262	Acetylcholine receptor subunit alpha-type acr-7 [Source:UniProtKB/Swiss-Prot;Acc:P45963]	-0.115754	-0.257735	-0.141981	1.15817	0.696702	0.511145	0.61867	-0.115754	-0.532713	0.600734	0.707724	-6.40192	-0.257735	-1.18368	0.251906	0.369078	-5.841	-0.141981	-0.636628	0.532364	0.98638	-5.19763	0.705028	0.799555	1.38974	1.21638	0.778262	0.964361	1.51163	1.34111	1.40131	0.963569	1.46226	1.25408
WBGene00000047	WBGene00000047	acr-8	181246	AcetylCholine Receptor [Source:UniProtKB/TrEMBL;Acc:Q23355]	-0.242424	-0.165087	0.0773377	1.83823	0.693335	0.512746	0.619994	-0.242424	-1.14417	0.267512	0.391589	-6.07652	-0.165087	-0.801566	0.433238	0.554649	-6.42557	0.0773377	0.358421	0.724189	0.992891	-5.46723	2.03651	1.2559	2.09901	1.7647	2.03458	1.48068	1.83218	1.52239	1.65917	1.84873	2.42482	2.03131
WBGene00000048	WBGene00000048	acr-9	191597	AcetylCholine Receptor [Source:UniProtKB/TrEMBL;Acc:Q18556]	-0.582161	-1.14215	-0.559988	0.210971	8.5676	0.00242271	0.00899613	-0.582161	-2.29735	0.0337825	0.0781301	-3.9667	-1.14215	-4.11468	0.000648147	0.00297485	-0.261359	-0.559988	-1.86958	0.0778654	0.935775	-4.06395	0.0835714	-0.853838	-0.0641799	-0.726008	0.199029	0.234108	-0.0595859	0.348859	0.605383	0.963569	0.435783	1.13929
WBGene00000049	WBGene00000049	acr-10	191598	AcetylCholine Receptor [Source:UniProtKB/TrEMBL;Acc:Q21645]	-1.5893	-0.817994	0.771306	0.494382	18.2501	4.63779e-05	0.000375394	-1.5893	-5.8744	1.4469e-05	0.000173531	3.28937	-0.817994	-3.64314	0.0018546	0.00703604	-1.36657	0.771306	2.65105	0.0162333	0.86616	-3.19969	0.207553	0.608525	0.48561	0.550015	-0.649499	-0.123686	-0.0595859	-0.433395	1.19962	0.963569	1.16691	1.82395
WBGene00000050	WBGene00000050	acr-11	191599	AcetylCholine Receptor [Source:UniProtKB/TrEMBL;Acc:P91197]	-0.391283	-0.0966225	0.294661	1.08386	1.29184	0.299002	0.418834	-0.391283	-1.54023	0.140865	0.24013	-5.34305	-0.0966225	-0.40859	0.687651	0.773452	-6.46764	0.294661	1.15606	0.262739	0.959966	-4.81454	0.427507	1.49564	1.22837	1.46121	0.914721	0.915799	0.394237	1.06856	1.02738	1.4279	1.42849	1.0989
WBGene00000051	WBGene00000051	acr-12	181475	AcetylCholine Receptor; Nicotinic acetylcholine receptor-like subunit ACR-12 [Source:UniProtKB/TrEMBL;Acc:G5EDF1]	-0.331441	-0.527708	-0.196267	1.51166	2.8968	0.0811003	0.154373	-0.331441	-1.51817	0.146305	0.247379	-5.54077	-0.527708	-2.38182	0.0284434	0.065198	-4.09053	-0.196267	-0.844173	0.40963	0.973757	-5.13189	1.07425	1.88102	1.1584	0.961685	1.32714	1.66826	1.45053	1.4216	1.99162	1.45812	1.42849	2.23138
WBGene00000053	WBGene00000053	acr-14	191601	AcetylCholine Receptor [Source:UniProtKB/TrEMBL;Acc:Q22224]	-0.625215	-1.12483	-0.499618	-0.469816	3.73408	0.0439581	0.0953366	-0.625215	-1.61295	0.124115	0.217796	-4.88795	-1.12483	-2.716	0.0141438	0.0369248	-2.98667	-0.499618	-1.10634	0.283117	0.959966	-4.64678	-1.74217	-1.00189	-0.444882	-0.860258	0.125931	-1.10239	-1.22608	-0.0979676	0.385146	-0.520536	-0.360693	0.829501
WBGene00000054	WBGene00000054	acr-15	191602	AcetylCholine Receptor [Source:UniProtKB/TrEMBL;Acc:O16926]	-0.0586713	0.0187356	0.0774068	1.85812	0.0985368	0.906647	0.933243	-0.0586713	-0.319218	0.753228	0.828649	-6.67572	0.0187356	0.105164	0.917407	0.943258	-6.74596	0.0774068	0.42738	0.674161	0.992891	-5.46599	1.63416	1.88102	2.1895	1.89544	1.69881	1.4469	1.9908	2.04704	2.06772	1.51673	1.988	1.87267
WBGene00000055	WBGene00000055	acr-16	179235	Acetylcholine receptor subunit alpha-type acr-16 [Source:UniProtKB/Swiss-Prot;Acc:P48180]	0.154446	0.203214	0.048768	2.13959	0.981817	0.39378	0.512053	0.154446	1.00465	0.328354	0.456737	-6.29155	0.203214	1.35165	0.193197	0.301374	-5.91071	0.048768	0.330563	0.744783	0.992891	-5.58558	2.14904	2.16763	2.44595	2.14363	2.1861	2.11798	2.19085	2.19178	2.24861	1.62725	2.16252	1.98774
WBGene00000056	WBGene00000056	acr-17	191603	AcetylCholine Receptor [Source:UniProtKB/TrEMBL;Acc:Q6F6K3]	-0.122212	0.31844	0.440652	0.106664	1.001	0.387033	0.505545	-0.122212	-0.360186	0.722891	0.806553	-6.11418	0.31844	1.01737	0.322429	0.445405	-5.73844	0.440652	1.35587	0.191875	0.958723	-4.53619	0.864221	0.388284	0.0941159	-0.10952	-0.0324117	-0.228952	0.258232	-0.433395	-0.50861	-0.407233	0.435783	0.727228
WBGene00000057	WBGene00000057	acr-18	191604	AcetylCholine Receptor; Acetylcholine receptor, one of nine alpha a7-like nicotinic acetylcholine receptor subunits (58.6 kD) (Acr-18) [Source:UniProtKB/TrEMBL;Acc:G5EG72]	0.0256852	0.147564	0.121879	2.8482	0.792084	0.468035	0.580426	0.0256852	0.199139	0.844382	0.895224	-6.98317	0.147564	1.17909	0.253683	0.371095	-6.32506	0.121879	0.972812	0.343513	0.973757	-5.36362	3.00876	3.00011	2.88557	2.83965	2.93923	2.6504	3.08194	2.6019	2.83219	2.83452	2.87701	2.59302
WBGene00000058	WBGene00000058	acr-19	191605	AcetylCholine Receptor; Acetylcholine receptor (63.2 kD) (Acr-19) [Source:UniProtKB/TrEMBL;Acc:G5EGB5]	-0.326162	-0.36825	-0.0420885	0.611372	1.22821	0.316171	0.436575	-0.326162	-1.25928	0.223983	0.342543	-5.60367	-0.36825	-1.4404	0.166888	0.269098	-5.38143	-0.0420885	-0.155915	0.877832	0.998534	-5.21537	0.207553	0.128256	0.838674	0.700672	1.19043	0.520568	-0.0595859	0.348859	0.899954	0.685623	0.741103	0.970481
WBGene00000059	WBGene00000059	acr-20	187632	AcetylCholine Receptor [Source:UniProtKB/TrEMBL;Acc:Q7JKI4]	-0.193764	-0.354554	-0.160791	0.526252	0.937065	0.410035	0.527322	-0.193764	-0.755791	0.459532	0.585402	-6.07756	-0.354554	-1.37173	0.186971	0.293764	-5.43529	-0.160791	-0.598697	0.55682	0.987013	-5.07665	0.526066	0.608525	-0.24201	0.440059	0.517522	0.454107	0.258232	0.732239	0.684853	0.404489	1.32213	0.434473
WBGene00000060	WBGene00000060	acr-21	185004	AcetylCholine Receptor [Source:UniProtKB/TrEMBL;Acc:Q9N5U8]	-0.439998	-0.461531	-0.0215336	0.217375	1.7619	0.200014	0.309955	-0.439998	-1.56741	0.134394	0.231676	-5.09364	-0.461531	-1.68053	0.110089	0.194772	-4.94362	-0.0215336	-0.0725794	0.94294	0.998785	-5.12851	0.0835714	-0.280788	0.017138	0.38177	0.199029	-0.465769	-0.151328	0.553246	0.521278	0.46527	0.0480085	1.01457
WBGene00000061	WBGene00000061	lgc-11	181009	Acetylcholine receptor (51.1 kD) (Acr-22); Ligand-Gated ion Channel [Source:UniProtKB/TrEMBL;Acc:G5EGR1]	0.167969	0.250091	0.082122	0.870075	0.730475	0.495396	0.605106	0.167969	0.779773	0.445636	0.572581	-6.12056	0.250091	1.19349	0.248141	0.365171	-5.7423	0.082122	0.398802	0.694721	0.992891	-5.25941	0.973054	1.2559	0.882734	0.747587	0.778262	0.644954	1.2854	0.814042	0.521278	0.784342	0.945982	0.673238
WBGene00000062	WBGene00000062	acr-23	191606	Betaine receptor acr-23 [Source:UniProtKB/Swiss-Prot;Acc:G5EG88]	-1.15222	-0.768797	0.383427	-0.204205	5.42051	0.0143411	0.0384968	-1.15222	-3.15442	0.00547442	0.0181985	-2.17673	-0.768797	-2.31864	0.0323553	0.0724683	-3.82395	0.383427	0.970109	0.344822	0.973757	-4.7432	0.146893	-0.719574	0.167194	-1.00829	-1.49845	-0.600556	-0.0595859	-0.74869	0.932881	0.274661	0.0480085	0.298426
WBGene00000063	WBGene00000063	act-1	179533//179535	Actin-1 [Source:UniProtKB/Swiss-Prot;Acc:P0DM41]	0.28747	0.230854	-0.0566164	7.69051	5.12038	0.0173322	0.0449311	0.28747	3.01607	0.00740879	0.0231215	-4.05909	0.230854	2.42906	0.0258118	0.0602665	-5.24521	-0.0566164	-0.603513	0.553682	0.986849	-6.50622	7.83404	7.66058	7.8263	7.67955	7.55692	7.74787	7.89065	8.02258	7.63187	7.62845	7.59404	7.21201
WBGene00000064	WBGene00000064	act-2	179534	Actin-2 [Source:UniProtKB/Swiss-Prot;Acc:P10984]	0.548011	0.454963	-0.0930484	7.81195	25.1859	6.00772e-06	7.52598e-05	0.548011	6.62566	3.17734e-06	5.4668e-05	3.76602	0.454963	5.50648	3.12146e-05	0.000265731	1.42558	-0.0930484	-1.1565	0.262563	0.959966	-6.04299	8.00852	7.85235	7.95859	7.91387	7.80024	8.00706	8.05135	8.23911	7.52795	7.53895	7.60305	7.2413
WBGene00000065	WBGene00000065	act-3	179533//179535	Actin-1 [Source:UniProtKB/Swiss-Prot;Acc:P0DM41]	0.361171	0.188333	-0.172839	7.83767	12.4365	0.000403156	0.00208115	0.361171	4.9778	9.68385e-05	0.000760118	0.255327	0.188333	2.5883	0.0185294	0.0460813	-4.94492	-0.172839	-2.41492	0.0265746	0.912086	-4.08693	7.8484	7.83404	7.82383	7.8685	7.80171	7.96181	8.13292	8.16262	7.72529	7.60501	7.78715	7.49966
WBGene00000066	WBGene00000066	act-4	180767	Actin-4 [Source:UniProtKB/Swiss-Prot;Acc:P10986]	0.259182	0.144224	-0.114958	9.1312	6.90839	0.00592173	0.0186604	0.259182	3.70411	0.00161896	0.00689113	-2.70583	0.144224	2.0611	0.0540108	0.109839	-6.06499	-0.114958	-1.66032	0.114134	0.947703	-5.49322	9.21349	9.08113	9.18685	9.08443	9.00963	9.27288	9.36556	9.37637	9.08427	8.98284	9.05747	8.85904
WBGene00000067	WBGene00000067	act-5	176793	ACTin [Source:UniProtKB/TrEMBL;Acc:O45815]	0.306432	0.12021	-0.186223	8.30444	3.13459	0.0678624	0.134095	0.306432	2.47966	0.0232475	0.058089	-5.21716	0.12021	0.9692	0.345263	0.469168	-7.51171	-0.186223	-1.52176	0.145407	0.955021	-5.61909	8.46425	8.27434	8.21732	8.16781	8.50601	8.58243	8.35625	8.43524	8.19597	8.29518	8.53321	7.6245
WBGene00000068	WBGene00000068	acy-1	175622	Adenylyl CYclase [Source:UniProtKB/TrEMBL;Acc:Q19523]	-0.166171	-0.240688	-0.074517	4.78972	4.6786	0.0230774	0.0567871	-0.166171	-2.06067	0.0540562	0.113858	-5.5186	-0.240688	-2.9945	0.00776486	0.0226009	-3.69242	-0.074517	-0.906992	0.376369	0.973757	-5.84493	4.77858	4.62189	4.66445	4.64659	4.80891	4.85538	4.85706	4.53157	4.84316	4.93271	5.01244	4.91524
WBGene00000069	WBGene00000069	acy-2	191607	Adenylyl CYclase [Source:UniProtKB/TrEMBL;Acc:O16880]	-0.553998	-0.328572	0.225426	1.54223	4.3258	0.0292006	0.0687279	-0.553998	-2.89414	0.00965223	0.0286523	-3.08292	-0.328572	-1.81747	0.0857962	0.159005	-5.11425	0.225426	1.13995	0.269219	0.959966	-4.89847	1.28596	1.88102	1.22837	1.62092	0.999013	1.18531	1.65394	1.25585	1.84363	1.9156	1.94086	1.61071
WBGene00000070	WBGene00000070	acy-3	175489	Adenylyl CYclase [Source:UniProtKB/TrEMBL;Acc:G5EE33]	-0.257563	-0.356494	-0.0989311	4.6307	8.82878	0.00212109	0.00808783	-0.257563	-2.94259	0.00869139	0.0263923	-3.77438	-0.356494	-4.07788	0.000703505	0.00317839	-1.29426	-0.0989311	-1.09494	0.287948	0.959966	-5.62267	4.42014	4.45443	4.35215	4.67417	4.55417	4.5989	4.69199	4.46665	4.79248	4.71847	5.03786	4.79715
WBGene00000071	WBGene00000071	acy-4	178949	Adenylyl CYclase [Source:UniProtKB/TrEMBL;Acc:Q966F9]	-0.645937	-0.557181	0.0887561	4.02272	9.7512	0.00134643	0.00557125	-0.645937	-4.02881	0.000784799	0.0038991	-1.26575	-0.557181	-3.57053	0.00218003	0.00803406	-2.29649	0.0887561	0.52448	0.606331	0.989884	-5.90646	3.94656	4.09769	3.59743	3.79984	3.9955	3.76989	4.01372	3.37624	4.48079	4.31817	4.03004	4.83145
WBGene00000072	WBGene00000072	add-1	180760	Adducin-related protein 1 [Source:UniProtKB/Swiss-Prot;Acc:Q9U9K0]	-0.361248	-0.288537	0.0727117	2.59155	3.71408	0.0445845	0.0963616	-0.361248	-2.55016	0.0200717	0.0515685	-4.05178	-0.288537	-2.09563	0.0504904	0.104043	-4.91796	0.0727117	0.497905	0.624567	0.991578	-5.58929	2.69594	2.53307	2.48934	2.32471	2.70835	2.26091	2.33305	2.44385	2.69496	2.59715	2.92624	3.05024
WBGene00000073	WBGene00000073	add-2	179647	Adducin-related protein 2 [Source:UniProtKB/Swiss-Prot;Acc:Q20952]	0.0787377	-0.00793674	-0.0866744	4.56425	0.503171	0.612849	0.705651	0.0787377	0.82075	0.422504	0.550363	-7.11669	-0.00793674	-0.0829839	0.934778	0.955697	-7.45627	-0.0866744	-0.910502	0.374566	0.973757	-5.81037	4.45182	4.57692	4.47596	4.62476	4.81764	4.55201	4.56803	4.53459	4.51381	4.46678	4.35622	4.82218
WBGene00000074	WBGene00000074	adm-2	181489	ADAM (Disintegrin plus metalloprotease) family [Source:UniProtKB/TrEMBL;Acc:G5EDW5]	-0.381914	-0.37628	0.00563485	4.77539	16.8694	7.41033e-05	0.000539585	-0.381914	-5.0304	8.64081e-05	0.0006963	0.786478	-0.37628	-5.02988	8.65058e-05	0.000591405	0.778851	0.00563485	0.0719793	0.943411	0.998785	-6.23513	4.75337	4.49643	4.70182	4.65584	4.61887	4.63685	4.64504	4.68621	5.11651	4.94876	4.91518	5.12083
WBGene00000075	WBGene00000075	adm-4	181041	ADAM (Disintegrin plus metalloprotease) family [Source:UniProtKB/TrEMBL;Acc:Q94316]	0.307335	0.338303	0.0309686	4.09678	7.95798	0.0033303	0.011688	0.307335	3.24766	0.00445911	0.0154774	-2.97017	0.338303	3.6343	0.00189147	0.00714548	-2.13707	0.0309686	0.345064	0.734037	0.992891	-6.07484	4.27887	4.01823	4.21239	4.37128	4.21845	4.23326	4.02947	4.27052	3.95221	3.86168	3.92495	3.77562
WBGene00000079	WBGene00000079	adr-1	172542	Adenosine Deaminase acting on RNA; Truncated ADR-1F [Source:UniProtKB/TrEMBL;Acc:G5EG30]	0.0189092	0.0150915	-0.00381764	6.64392	0.0648744	0.937403	0.955756	0.0189092	0.339686	0.738016	0.817908	-7.76911	0.0150915	0.272913	0.78802	0.84972	-7.78947	-0.00381764	-0.0689677	0.945774	0.998785	-6.5725	6.64592	6.62366	6.71579	6.60359	6.69529	6.67962	6.58262	6.64639	6.62001	6.62022	6.76203	6.52951
WBGene00000080	WBGene00000080	adr-2	176022	Probable double-stranded RNA-specific adenosine deaminase [Source:UniProtKB/Swiss-Prot;Acc:Q22618]	0.32454	0.291536	-0.0330035	5.76442	16.2661	9.1661e-05	0.000638464	0.32454	5.16652	6.44229e-05	0.000557402	0.921092	0.291536	4.67035	0.00018946	0.00109882	-0.172115	-0.0330035	-0.542241	0.594289	0.988798	-6.31829	5.8201	5.77012	5.97387	5.83724	5.91951	5.92418	5.77653	5.90816	5.49971	5.63786	5.53308	5.56814
WBGene00000081	WBGene00000081	ads-1	175192	Alkyldihydroxyacetonephosphate synthase [Source:UniProtKB/Swiss-Prot;Acc:O45218]	-0.0860719	-0.10301	-0.0169383	7.50235	1.20654	0.322266	0.442557	-0.0860719	-1.20692	0.243053	0.364784	-7.18779	-0.10301	-1.45145	0.163826	0.265341	-6.87313	-0.0169383	-0.237198	0.815176	0.996124	-6.63376	7.51918	7.49954	7.31859	7.51092	7.70582	7.50842	7.35605	7.35452	7.64714	7.59399	7.51879	7.49383
WBGene00000082	WBGene00000082	adt-1	181412	ADAMTS family; ADT-1 [Source:UniProtKB/TrEMBL;Acc:G5ECS8]	-1.96062	-2.10805	-0.147429	5.6291	57.1809	1.55742e-08	7.22615e-07	-1.96062	-8.93939	4.78669e-08	2.09988e-06	8.32729	-2.10805	-9.55436	1.75923e-08	8.61142e-07	9.37177	-0.147429	-0.586979	0.564493	0.987013	-6.1296	4.91897	5.09938	4.67074	4.81574	5.14811	5.20522	4.95105	4.82832	7.31575	6.63435	6.32943	7.62628
WBGene00000083	WBGene00000083	adt-2	181022	ADAMTS family; ADAMTS-like protease [Source:UniProtKB/TrEMBL;Acc:Q19204]	-0.258417	-0.336909	-0.0784918	6.79289	14.6226	0.000168048	0.00103147	-0.258417	-3.96021	0.000914487	0.00438649	-1.91172	-0.336909	-5.17478	6.32887e-05	0.000462041	0.792479	-0.0784918	-1.18588	0.251055	0.959966	-5.87972	6.52749	6.78273	6.62061	6.69095	6.69371	6.64652	6.89647	6.69443	7.01111	7.08286	6.95009	6.91548
WBGene00000084	WBGene00000084	aex-1	172519	C2 domain-containing protein aex-1 [Source:UniProtKB/Swiss-Prot;Acc:G5EEU3]	-0.15147	-0.35344	-0.20197	4.08934	4.06474	0.034896	0.0792464	-0.15147	-1.23924	0.231142	0.351024	-6.59358	-0.35344	-2.84944	0.010629	0.0292998	-3.82561	-0.20197	-1.59352	0.128417	0.9516	-4.90058	3.98172	3.97432	3.8458	3.7774	4.41535	4.19816	4.15925	3.68425	4.17499	4.24205	4.17967	4.42484
WBGene00000085	WBGene00000085	aex-2	188491	G-protein coupled receptor aex-2 [Source:UniProtKB/Swiss-Prot;Acc:G5ECD9]	-0.151214	-0.329131	-0.177917	0.253204	0.442489	0.649225	0.735638	-0.151214	-0.437325	0.667067	0.76083	-6.18266	-0.329131	-0.941952	0.358663	0.483552	-5.82162	-0.177917	-0.498949	0.623846	0.991578	-5.07013	-0.897962	0.446576	0.427302	0.38177	0.459202	0.454107	0.394237	-0.255955	0.760174	0.579649	0.626607	-0.551027
WBGene00000086	WBGene00000086	aex-3	180420	MAP kinase-activating death domain protein [Source:UniProtKB/Swiss-Prot;Acc:O02626]	-0.174838	-0.0951204	0.0797178	4.32014	2.08271	0.153534	0.252771	-0.174838	-2.02912	0.057469	0.119503	-5.4526	-0.0951204	-1.1313	0.272746	0.392444	-6.76831	0.0797178	0.92259	0.368398	0.973757	-5.73176	4.23219	4.28506	4.36385	4.37502	4.33655	4.11457	4.33857	4.14178	4.38885	4.25502	4.4518	4.5462
WBGene00000088	WBGene00000088	aex-5	173358	Endoprotease aex-5 [Source:UniProtKB/Swiss-Prot;Acc:P91863]	-0.0994603	-0.110348	-0.0108877	4.36682	1.24699	0.310993	0.43125	-0.0994603	-1.28274	0.215823	0.332846	-6.59015	-0.110348	-1.44087	0.166756	0.26893	-6.38951	-0.0108877	-0.139812	0.890358	0.998785	-6.15501	4.37787	4.30883	4.32446	4.29041	4.49734	4.34752	4.21083	4.29565	4.45552	4.49984	4.36518	4.41665
WBGene00000089	WBGene00000089	aex-6	173223	Rab27 [Source:UniProtKB/TrEMBL;Acc:G5EBS5]	-0.0986199	-0.195102	-0.096482	2.77155	1.13357	0.343767	0.464043	-0.0986199	-0.761632	0.456123	0.582614	-6.70824	-0.195102	-1.51089	0.148138	0.245662	-5.87759	-0.096482	-0.733443	0.472714	0.977582	-5.51574	2.73767	2.79104	2.62523	2.55316	2.81684	2.49379	2.94467	2.81558	3.07277	2.63732	2.86443	2.86998
WBGene00000090	WBGene00000090	age-1	174762	Phosphatidylinositol 3-kinase age-1 [Source:UniProtKB/Swiss-Prot;Acc:Q94125]	0.319251	0.272385	-0.0468667	6.41512	17.0214	7.02902e-05	0.000518765	0.319251	5.39163	3.98139e-05	0.000384586	1.31715	0.272385	4.61934	0.000211935	0.00120072	-0.379127	-0.0468667	-0.810457	0.428242	0.973757	-6.22504	6.51179	6.40406	6.52654	6.51484	6.52894	6.60405	6.39571	6.61321	6.14637	6.22159	6.28057	6.23095
WBGene00000092	WBGene00000092	ags-3	180801	Activator of G protein Signalling [Source:UniProtKB/TrEMBL;Acc:Q19955]	0.112816	0.13997	0.0271535	4.70012	1.37458	0.278207	0.397787	0.112816	1.24805	0.227972	0.347234	-6.69966	0.13997	1.572	0.133328	0.226729	-6.27469	0.0271535	0.308283	0.761399	0.992891	-6.21075	4.76098	4.68681	4.68637	4.9038	4.58518	4.79289	4.78155	4.77314	4.84964	4.55331	4.55323	4.46511
WBGene00000093	WBGene00000093	agt-1	190454	AlkylGuanine DNA alkylTransferase [Source:UniProtKB/TrEMBL;Acc:Q2HQK2]	0.139495	0.117708	-0.021787	3.80256	1.32021	0.291685	0.411187	0.139495	1.50312	0.150114	0.252554	-6.14945	0.117708	1.282	0.216076	0.328502	-6.44413	-0.021787	-0.240508	0.812649	0.996124	-6.01899	3.93315	3.65395	3.86789	3.87042	3.86682	3.9555	3.735	3.86784	3.71726	3.66194	3.64512	3.83829
WBGene00000094	WBGene00000094	agt-2	184244	AlkylGuanine DNA alkylTransferase [Source:UniProtKB/TrEMBL;Acc:Q19263]	0.462713	0.445795	-0.0169176	3.20217	7.60665	0.00402152	0.013616	0.462713	3.42095	0.00303948	0.01139	-2.3731	0.445795	3.33163	0.00370444	0.0123188	-2.56879	-0.0169176	-0.133997	0.894889	0.998785	-5.91496	3.45898	3.2497	3.25595	3.36848	3.1195	3.36214	3.49891	3.42912	2.58532	3.09709	3.19086	2.78344
WBGene00000095	WBGene00000095	aha-1	172889	Aryl hydrocarbon receptor nuclear translocator homolog [Source:UniProtKB/Swiss-Prot;Acc:O02219]	-0.0724618	-0.112859	-0.0403972	4.71521	1.1247	0.346489	0.466464	-0.0724618	-0.945153	0.357071	0.485686	-7.0429	-0.112859	-1.48516	0.15477	0.254202	-6.40806	-0.0403972	-0.524567	0.606272	0.989884	-6.10644	4.60624	4.67466	4.61633	4.75676	4.86895	4.63685	4.58234	4.71311	4.71415	4.74322	4.77774	4.8829
WBGene00000096	WBGene00000096	ahr-1	172788	Aryl hydrocarbon receptor protein 1 [Source:UniProtKB/Swiss-Prot;Acc:O44712]	-0.700952	-0.75017	-0.049218	-0.0939343	2.95881	0.0773913	0.148853	-0.700952	-2.02123	0.0583519	0.121031	-4.32717	-0.75017	-2.18515	0.0423127	0.0901135	-4.05195	-0.049218	-0.128825	0.898921	0.998785	-5.04509	-0.662611	0.502603	-0.558127	-0.860258	-0.649499	0.584101	-1.03921	-0.255955	0.066983	0.633609	0.684991	0.148201
WBGene00000097	WBGene00000097	aip-1	179898	Arsenite Inducible Protein [Source:UniProtKB/TrEMBL;Acc:Q9XUW8]	0.181035	0.148854	-0.0321807	4.90671	3.40289	0.0557314	0.115054	0.181035	2.43604	0.0254431	0.06235	-4.83552	0.148854	2.01927	0.058573	0.11723	-5.60056	-0.0321807	-0.444063	0.662279	0.992891	-6.20518	5.01331	4.85227	4.97799	4.9396	4.94529	4.93977	5.09025	4.94413	4.90047	4.77958	4.85606	4.63361
WBGene00000098	WBGene00000098	air-1	179202	Aurora/Ipl1 Related kinase; Aurora/Ipl1-related protein kinase 1 [Source:UniProtKB/TrEMBL;Acc:G5EDL3]	0.428866	0.411517	-0.0173489	6.4435	25.2027	5.98114e-06	7.5071e-05	0.428866	6.25433	6.6594e-06	9.59463e-05	3.14924	0.411517	6.03521	1.03944e-05	0.000111642	2.69417	-0.0173489	-0.261468	0.796694	0.995703	-6.53173	6.73748	6.49577	6.52914	6.5317	6.49124	6.58477	6.55658	6.72977	6.14549	6.08906	6.28883	6.13934
WBGene00000099	WBGene00000099	air-2	172268	Aurora/IPL1-related protein kinase 2 [Source:UniProtKB/Swiss-Prot;Acc:O01427]	0.471239	0.476331	0.00509146	5.73079	28.7661	2.44797e-06	3.81618e-05	0.471239	6.50381	4.04236e-06	6.62337e-05	3.76568	0.476331	6.63283	3.13285e-06	4.52368e-05	4.02647	0.00509146	0.0737563	0.942016	0.998785	-6.46891	5.90954	5.78291	6.02145	5.84804	5.92221	5.88215	5.78119	5.94834	5.37945	5.3663	5.60478	5.31844
WBGene00000100	WBGene00000100	ajm-1	181148	Apical Junction Molecule [Source:UniProtKB/TrEMBL;Acc:A0A1C3NSM8]	-0.443288	-0.426575	0.0167126	7.54965	42.9614	1.37892e-07	3.97566e-06	-0.443288	-8.15021	1.85055e-07	6.0693e-06	6.7166	-0.426575	-7.89733	2.90262e-07	7.39053e-06	6.25134	0.0167126	0.302022	0.76609	0.992891	-6.60896	7.38445	7.50727	7.4127	7.34826	7.3463	7.42683	7.45998	7.35537	7.89755	7.72909	7.79462	7.93202
WBGene00000101	WBGene00000101	aka-1	174216	A Kinase Anchor protein; A kinase anchor protein [Source:UniProtKB/TrEMBL;Acc:Q18930]	0.319177	0.322551	0.00337458	8.37886	28.9319	2.35321e-06	3.69494e-05	0.319177	6.5346	3.80304e-06	6.30512e-05	3.52583	0.322551	6.64004	3.08873e-06	4.47317e-05	3.74241	0.00337458	0.0704629	0.944601	0.998785	-6.76052	8.45646	8.44736	8.50825	8.53551	8.54069	8.55147	8.37564	8.467	8.11332	8.11545	8.2353	8.19917
WBGene00000102	WBGene00000102	akt-1	179424	Serine/threonine-protein kinase akt-1 [Source:UniProtKB/Swiss-Prot;Acc:Q17941]	0.29626	0.287026	-0.00923364	7.38072	23.2567	1.01413e-05	0.000112311	0.29626	5.9827	1.15758e-05	0.000147561	2.47608	0.287026	5.82596	1.59951e-05	0.000157221	2.14681	-0.00923364	-0.190032	0.851406	0.997472	-6.64481	7.58889	7.41903	7.41551	7.46822	7.50651	7.43547	7.49018	7.49871	7.22851	7.14107	7.18568	7.18935
WBGene00000103	WBGene00000103	akt-2	181524	Serine/threonine-protein kinase akt-2 [Source:UniProtKB/Swiss-Prot;Acc:Q9XTG7]	-0.181464	-0.244606	-0.0631418	5.17497	6.39799	0.00794368	0.0238554	-0.181464	-2.54974	0.0200894	0.0515936	-4.68346	-0.244606	-3.45411	0.0028239	0.00989477	-2.78504	-0.0631418	-0.873066	0.394102	0.973757	-5.95257	5.20029	5.12415	4.96011	4.99655	5.21792	5.12739	5.13705	5.06809	5.37046	5.23718	5.24367	5.41001
WBGene00000105	WBGene00000105	alg-1	181504	Argonaute-like [Source:UniProtKB/TrEMBL;Acc:Q3LTR7]	-0.456226	-0.433212	0.0230144	5.92306	27.081	3.69402e-06	5.19604e-05	-0.456226	-6.49514	4.11254e-06	6.7215e-05	3.69748	-0.433212	-6.24144	6.83484e-06	8.10086e-05	3.17187	0.0230144	0.319466	0.753044	0.992891	-6.40152	5.75046	5.76297	5.82937	5.80295	5.54851	5.82412	5.90591	5.77789	6.28193	6.09628	6.21645	6.2758
WBGene00000106	WBGene00000106	alg-2	173468		0.334483	0.247798	-0.0866846	5.08756	7.93707	0.00336753	0.0117893	0.334483	3.83001	0.00122265	0.005539	-1.92597	0.247798	2.84404	0.0107533	0.0295634	-4.04996	-0.0866846	-1.02676	0.318106	0.965611	-5.82512	5.28718	5.11069	4.98053	5.17018	5.21131	5.32628	5.04962	5.31636	4.7992	5.00358	5.02662	4.76202
WBGene00000107	WBGene00000107	alh-1	175691	ALdehyde deHydrogenase [Source:UniProtKB/TrEMBL;Acc:Q8IG19]	0.14948	0.257089	0.107609	8.20751	11.9592	0.000493839	0.00245229	0.14948	2.80574	0.0116758	0.0333496	-4.54649	0.257089	4.8775	0.000120431	0.000769592	2.70113e-05	0.107609	2.05318	0.05485	0.935775	-4.77372	8.31566	8.33587	8.26361	8.40006	8.31472	8.16375	8.18806	8.21602	8.02685	8.13896	8.16813	7.95765
WBGene00000108	WBGene00000108	alh-2	187001	ALdehyde deHydrogenase [Source:UniProtKB/TrEMBL;Acc:Q9TXM0]	0.125242	0.502906	0.377664	-2.2855	0.326345	0.725729	0.796047	0.125242	0.181857	0.857723	0.904569	-5.50925	0.502906	0.773455	0.449272	0.569296	-5.30087	0.377664	0.589687	0.562715	0.987013	-4.73614	-0.897962	-3.88649	-1.78113	-1.82494	-1.28403	-3.67604	-2.38832	-2.65269	-2.12632	-2.43818	-3.6913	-2.35054
WBGene00000109	WBGene00000109	alh-3	177999	10-formyltetrahydrofolate dehydrogenase [Source:UniProtKB/TrEMBL;Acc:G5ECV9]	-0.0960017	-0.165275	-0.0692735	7.08352	5.56322	0.0131238	0.0358539	-0.0960017	-1.9272	0.0698557	0.138481	-6.10485	-0.165275	-3.32567	0.00375358	0.0124462	-3.33532	-0.0692735	-1.38404	0.183234	0.958723	-5.67543	7.04645	6.99292	6.96285	7.01419	7.12794	7.0482	7.13723	6.98617	7.13389	7.13114	7.18632	7.23316
WBGene00000110	WBGene00000110	alh-4	179026	Aldehyde dehydrogenase [Source:UniProtKB/TrEMBL;Acc:Q8MXJ7]	-0.150204	-0.229827	-0.0796233	7.63856	9.69859	0.00138095	0.00569003	-0.150204	-2.8328	0.0110166	0.0318477	-4.4451	-0.229827	-4.34173	0.000391322	0.00197426	-1.13944	-0.0796233	-1.49016	0.153462	0.957635	-5.58665	7.54291	7.55151	7.56835	7.47869	7.47834	7.68904	7.69792	7.59912	7.80859	7.73912	7.69338	7.81457
WBGene00000111	WBGene00000111	alh-5	178680	Aldehyde dehydrogenase [Source:UniProtKB/TrEMBL;Acc:O44555]	0.0849433	0.172265	0.0873218	4.33876	1.62247	0.224931	0.338494	0.0849433	0.870137	0.395658	0.524331	-7.00641	0.172265	1.80647	0.0875591	0.161615	-5.83524	0.0873218	0.920339	0.369541	0.973757	-5.75753	4.62582	4.26495	4.35215	4.4443	4.28712	4.14649	4.52793	4.37865	4.23233	4.18447	4.22956	4.37919
WBGene00000112	WBGene00000112	alh-6	173510	ALdehyde deHydrogenase [Source:UniProtKB/TrEMBL;Acc:Q6A593]	0.0846453	0.0461342	-0.0385111	6.52655	0.882561	0.430847	0.546903	0.0846453	1.32411	0.202001	0.316897	-6.93373	0.0461342	0.725069	0.477712	0.596607	-7.53918	-0.0385111	-0.607215	0.551276	0.986822	-6.37417	6.58005	6.57304	6.50995	6.44984	6.52184	6.57405	6.58084	6.59163	6.43559	6.62523	6.57014	6.30383
WBGene00000113	WBGene00000113	alh-7	174991	ALdehyde deHydrogenase [Source:UniProtKB/TrEMBL;Acc:O02266]	-0.087129	-0.0551867	0.0319424	5.79865	0.80348	0.46316	0.575753	-0.087129	-1.24882	0.227696	0.346922	-6.92224	-0.0551867	-0.800376	0.433909	0.555254	-7.3825	0.0319424	0.458606	0.651995	0.992891	-6.3461	5.8877	5.82059	5.79664	5.64928	5.61012	5.92878	5.72908	5.77278	5.82319	5.8649	5.8949	5.80153
WBGene00000114	WBGene00000114	alh-8	174800	Probable methylmalonate-semialdehyde dehydrogenase [acylating], mitochondrial [Source:UniProtKB/Swiss-Prot;Acc:P52713]	0.0665451	0.0171823	-0.0493628	8.99668	0.968301	0.398613	0.516296	0.0665451	1.33814	0.197478	0.311548	-7.17219	0.0171823	0.346556	0.732935	0.81028	-8.0044	-0.0493628	-0.997097	0.331907	0.97101	-6.30847	9.00127	9.03586	8.97168	8.9371	8.93603	9.06784	9.04245	9.09618	9.0305	9.01639	8.99411	8.83023
WBGene00000115	WBGene00000115	alh-9	175820	Putative aldehyde dehydrogenase family 7 member A1 homolog [Source:UniProtKB/Swiss-Prot;Acc:P46562]	0.0615674	-0.0626808	-0.124248	7.20657	3.13592	0.0677954	0.133993	0.0615674	1.24033	0.230745	0.350667	-7.11855	-0.0626808	-1.26216	0.222967	0.336599	-7.0839	-0.124248	-2.50525	0.0220435	0.912086	-3.84954	7.12324	7.12317	7.15363	7.18049	7.31118	7.20798	7.26083	7.29299	7.23884	7.29968	7.11644	7.16877
WBGene00000116	WBGene00000116	alh-10	180979	ALdehyde deHydrogenase [Source:UniProtKB/TrEMBL;Acc:Q18822]	-0.821294	-0.815076	0.00621853	3.74186	32.641	1.01489e-06	1.91626e-05	-0.821294	-6.95499	1.67419e-06	3.3518e-05	5.01196	-0.815076	-7.03951	1.42372e-06	2.49565e-05	5.16806	0.00621853	0.0484428	0.961896	0.998785	-5.95334	3.4652	3.52462	3.3841	3.51804	3.61634	3.31611	3.37286	3.53544	4.29699	4.1754	4.04126	4.63714
WBGene00000117	WBGene00000117	alh-11	185679	ALdehyde deHydrogenase [Source:UniProtKB/TrEMBL;Acc:Q20352]	-0.0693643	-0.0323112	0.0370531	5.45562	0.670333	0.523829	0.629967	-0.0693643	-1.15374	0.263668	0.387584	-6.97296	-0.0323112	-0.544968	0.59245	0.696917	-7.50022	0.0370531	0.61882	0.543772	0.986782	-6.20222	5.48086	5.48734	5.35753	5.49972	5.42635	5.40536	5.45352	5.39655	5.52827	5.38804	5.51911	5.51925
WBGene00000118	WBGene00000118	alh-12	176056	ALdehyde deHydrogenase [Source:UniProtKB/TrEMBL;Acc:Q7Z1Q3]	0.0628737	-0.0452109	-0.108085	5.61957	0.855085	0.441781	0.556609	0.0628737	0.756036	0.459388	0.585296	-7.3872	-0.0452109	-0.543673	0.593323	0.697692	-7.52148	-0.108085	-1.30311	0.208929	0.959932	-5.59529	5.60725	5.57651	5.37884	5.69936	5.80564	5.6327	5.78583	5.48974	5.60049	5.60953	5.75371	5.49026
WBGene00000120	WBGene00000120	aly-1	177735	Ref/ALY RNA export adaptor family [Source:UniProtKB/TrEMBL;Acc:Q17561]	-0.122247	-0.0882882	0.033959	3.08952	0.649435	0.534129	0.638878	-0.122247	-1.09645	0.287306	0.413819	-6.47391	-0.0882882	-0.808718	0.429216	0.551477	-6.76025	0.033959	0.303589	0.764915	0.992891	-5.80559	3.18503	3.13916	2.97987	2.97395	3.12888	2.95677	2.81736	3.21243	3.12357	3.21682	3.13959	3.17204
WBGene00000121	WBGene00000121	aly-2	177738	Ref/ALY RNA export adaptor family [Source:UniProtKB/TrEMBL;Acc:O62183]	0.453777	0.562276	0.108499	6.06614	22.6312	1.20988e-05	0.000128918	0.453777	5.06743	7.97595e-05	0.000657554	0.668973	0.562276	6.37141	5.26311e-06	6.6452e-05	3.44223	0.108499	1.27295	0.2192	0.959932	-5.72133	6.45897	6.27327	6.1953	6.23515	6.15014	6.12177	6.02202	6.42182	5.79549	5.77622	5.83008	5.50965
WBGene00000122	WBGene00000122	aly-3	178157	Ref/ALY RNA export adaptor family [Source:UniProtKB/TrEMBL;Acc:Q21559]	0.181375	0.257576	0.0762009	6.94496	13.2124	0.000292631	0.00161219	0.181375	3.4972	0.00256619	0.00993005	-2.94083	0.257576	5.01668	8.90125e-05	0.000606003	0.434282	0.0762009	1.49663	0.151782	0.957254	-5.5225	7.09943	6.97447	7.06199	7.08782	7.02427	6.92402	6.92693	7.03923	6.77162	6.79763	6.87762	6.75256
WBGene00000123	WBGene00000123	ama-1	177190	DNA-directed RNA polymerase II subunit RPB1 [Source:UniProtKB/Swiss-Prot;Acc:P16356]	0.0262804	0.0583267	0.0320463	8.60765	0.60985	0.554263	0.655725	0.0262804	0.493906	0.627333	0.729882	-7.90536	0.0583267	1.10373	0.284219	0.404492	-7.41081	0.0320463	0.606131	0.55198	0.986822	-6.58671	8.7718	8.59056	8.64525	8.53885	8.64943	8.70515	8.50523	8.56717	8.58095	8.56343	8.56974	8.60363
WBGene00000133	WBGene00000133	amt-1	180729	Putative ammonium transporter 1 [Source:UniProtKB/Swiss-Prot;Acc:P54145]	0.671732	0.731816	0.0600839	5.80311	22.85	1.137e-05	0.000122524	0.671732	5.55101	2.84158e-05	0.000293374	1.76805	0.731816	6.11984	8.74565e-06	9.79997e-05	2.96986	0.0600839	0.533213	0.600396	0.988888	-6.34876	6.07333	5.86268	6.14305	6.19973	5.94364	5.84535	6.10242	6.13001	5.39134	5.61289	5.4846	4.84372
WBGene00000134	WBGene00000134	amt-2	186047	Putative ammonium transporter 2 [Source:UniProtKB/Swiss-Prot;Acc:Q20605]	-0.729259	-0.887644	-0.158386	0.00665916	7.27023	0.00483573	0.015804	-0.729259	-2.96521	0.00827521	0.0253526	-2.62062	-0.887644	-3.56222	0.00222072	0.00815334	-1.39745	-0.158386	-0.573548	0.573356	0.987325	-4.96106	-0.0520748	-0.280788	-0.558127	-0.603194	-0.413251	0.152631	-0.354418	-0.1748	0.645665	0.341035	0.565761	0.558789
WBGene00000135	WBGene00000135	amt-3	174338	Putative ammonium transporter 3 [Source:UniProtKB/Swiss-Prot;Acc:Q21565]	-0.57018	-0.74505	-0.174871	2.02512	14.579	0.000170867	0.00104484	-0.57018	-3.9917	0.000852474	0.00415845	-0.891386	-0.74505	-5.15256	6.63856e-05	0.000480884	1.64554	-0.174871	-1.12023	0.277309	0.959966	-4.99764	1.5663	1.77126	1.85544	1.67046	1.84262	1.91057	2.17205	1.66148	2.58532	2.42423	2.44185	2.33933
WBGene00000136	WBGene00000136	amt-4	180728	Ammonium transporter [Source:UniProtKB/TrEMBL;Acc:Q17663]	0.454349	0.750863	0.296514	4.10832	7.24469	0.00490465	0.0159774	0.454349	2.19697	0.0413287	0.0917485	-5.05648	0.750863	3.79322	0.00132721	0.00535148	-1.78671	0.296514	1.5871	0.129865	0.9516	-4.96921	4.00327	4.54726	4.59662	4.67417	3.88908	4.38813	4.03988	4.27774	3.37788	4.05204	4.29662	3.14254
WBGene00000137	WBGene00000137	amx-1	175493	Amine oxidase family member 1 [Source:UniProtKB/Swiss-Prot;Acc:Q21988]	0.44508	0.397529	-0.047551	3.86491	9.53946	0.00149149	0.00602258	0.44508	3.9607	0.000913483	0.00438382	-1.35145	0.397529	3.56779	0.00219338	0.00807109	-2.21858	-0.047551	-0.450771	0.657526	0.992891	-5.98514	3.93764	4.00374	3.99376	4.00201	4.13709	3.67824	4.14003	4.12585	3.63461	3.36773	3.77174	3.56939
WBGene00000138	WBGene00000138	amx-2	173146	AMine oXidase family [Source:UniProtKB/TrEMBL;Acc:Q9XXU5]	-0.33451	-0.483811	-0.149301	5.11896	16.8112	7.56225e-05	0.000547592	-0.33451	-3.93528	0.000966774	0.00459229	-1.72304	-0.483811	-5.66531	2.23522e-05	0.000203976	2.09752	-0.149301	-1.68876	0.108478	0.947703	-4.96105	4.88455	5.13748	4.86721	4.73655	4.95587	5.11937	5.21948	4.94639	5.45223	5.26309	5.43443	5.4038
WBGene00000139	WBGene00000139	amx-3	184919	AMine oXidase family [Source:UniProtKB/TrEMBL;Acc:E0AHD3]	-0.24127	-0.435776	-0.194506	2.7523	6.32476	0.00829223	0.0246863	-0.24127	-1.99565	0.0612992	0.125495	-5.13431	-0.435776	-3.55593	0.00225204	0.00823742	-1.99375	-0.194506	-1.53208	0.142854	0.953815	-4.70568	2.33726	2.62428	2.44595	2.75033	2.67029	2.83147	2.89966	2.55509	2.98129	3.01815	2.92624	2.95163
WBGene00000140	WBGene00000140	anc-1	172034	Nuclear anchorage protein 1 [Source:UniProtKB/Swiss-Prot;Acc:Q9N4M4]	-0.131157	-0.179925	-0.0487678	9.5338	7.80065	0.00362203	0.0125144	-0.131157	-2.7791	0.0123617	0.0348652	-4.73574	-0.179925	-3.82369	0.00124002	0.00505507	-2.47598	-0.0487678	-1.02863	0.317251	0.965611	-6.31946	9.36129	9.52969	9.46303	9.47633	9.43872	9.53055	9.62508	9.43299	9.63446	9.62807	9.67249	9.61259
WBGene00000142	WBGene00000142	aos-1	179409	SUMO-activating enzyme subunit aos-1 [Source:UniProtKB/Swiss-Prot;Acc:Q17820]	0.309116	0.318627	0.00951092	6.41717	25.318	5.80248e-06	7.33457e-05	0.309116	6.04336	1.02226e-05	0.000134151	2.71059	0.318627	6.27661	6.36683e-06	7.67388e-05	3.1968	0.00951092	0.19097	0.850682	0.997472	-6.54075	6.50425	6.54829	6.47979	6.57298	6.55876	6.51414	6.43764	6.55269	6.18788	6.17799	6.25189	6.21687
WBGene00000143	WBGene00000143	apc-2	176139	Anaphase-promoting complex subunit 2 [Source:UniProtKB/Swiss-Prot;Acc:P34514]	0.370673	0.413668	0.042995	6.08822	17.0284	7.01208e-05	0.000518295	0.370673	4.72673	0.000167417	0.00116407	-0.0930524	0.413668	5.33104	4.52949e-05	0.000355889	1.23303	0.042995	0.568901	0.576439	0.987325	-6.35408	6.22592	6.16025	6.30462	6.26468	6.35793	6.17818	5.98614	6.25152	5.68627	5.84645	5.99781	5.79522
WBGene00000144	WBGene00000144	apc-10	179454	Anaphase-promoting complex subunit 10 [Source:UniProtKB/Swiss-Prot;Acc:H2L2B8]	0.386511	0.439075	0.0525636	4.05732	13.37	0.000274566	0.00152771	0.386511	4.12213	0.000637483	0.00329323	-1.0348	0.439075	4.77085	0.000152001	0.000922845	0.39345	0.0525636	0.598264	0.557102	0.987013	-5.95287	4.3034	4.25683	4.24651	4.06356	4.10416	4.16738	4.10576	4.27414	3.6838	3.69404	3.77846	3.99505
WBGene00000145	WBGene00000145	apc-11	175604	Anaphase-promoting complex subunit 11 [Source:UniProtKB/Swiss-Prot;Acc:Q20052]	0.553762	0.482771	-0.0709906	4.14548	18.3662	4.4635e-05	0.000364147	0.553762	5.55469	2.81962e-05	0.000291728	2.08689	0.482771	4.86422	0.000123965	0.000785511	0.590465	-0.0709906	-0.764966	0.454185	0.976103	-5.86977	4.43289	4.20289	4.27572	4.19208	4.38826	4.32445	4.22001	4.45076	3.56805	3.92796	3.79843	3.95035
WBGene00000146	WBGene00000146	ape-1	179601	Apoptotic enhancer 1 protein [Source:UniProtKB/Swiss-Prot;Acc:Q9XVN3]	0.0936773	0.118041	0.0243633	7.04528	2.78816	0.0880844	0.164319	0.0936773	1.76655	0.0942216	0.175134	-6.35682	0.118041	2.24238	0.0377405	0.0823098	-5.53618	0.0243633	0.464271	0.648008	0.992891	-6.5116	7.09593	6.99536	7.18421	7.09407	6.97309	7.10683	7.07281	7.11784	6.93392	6.96482	6.96857	7.03402
WBGene00000147	WBGene00000147	aph-1	172747	Gamma-secretase subunit aph-1 [Source:UniProtKB/Swiss-Prot;Acc:O45876]	0.424275	0.472226	0.0479507	4.32562	19.4779	3.11757e-05	0.000273363	0.424275	5.04499	8.37232e-05	0.000680384	0.946416	0.472226	5.71052	2.03365e-05	0.000189885	2.37459	0.0479507	0.61046	0.549172	0.986822	-6.01076	4.57205	4.41483	4.54271	4.45494	4.29547	4.57565	4.38829	4.5376	3.96818	4.07171	4.03004	4.04374
WBGene00000148	WBGene00000148	aph-2	172905	Nicastrin [Source:UniProtKB/Swiss-Prot;Acc:Q23316]	0.272279	0.31165	0.0393702	5.58088	14.5568	0.000172326	0.00105015	0.272279	4.29699	0.00043215	0.00243496	-0.9721	0.31165	4.97922	9.65399e-05	0.000645577	0.538244	0.0393702	0.643429	0.528042	0.985242	-6.22755	5.61706	5.6834	5.72281	5.76639	5.75047	5.73771	5.58904	5.56107	5.37496	5.4191	5.3647	5.37872
WBGene00000149	WBGene00000149	apl-1	180783	Beta-amyloid-like protein [Source:UniProtKB/Swiss-Prot;Acc:Q10651]	-0.295547	-0.348541	-0.0529931	8.12851	31.6703	1.25535e-06	2.26542e-05	-0.295547	-6.25211	6.68926e-06	9.61777e-05	2.95665	-0.348541	-7.39584	7.2665e-07	1.49766e-05	5.25127	-0.0529931	-1.10637	0.283104	0.959966	-6.10218	7.99326	8.02339	8.002	7.96191	8.04603	8.01968	8.13474	7.99435	8.43236	8.27913	8.2854	8.36905
WBGene00000150	WBGene00000150	apm-1	172180	AdaPtin, Mu/medium chain (Clathrin associated complex) [Source:UniProtKB/TrEMBL;Acc:O01755]	-0.614853	-0.603222	0.0116305	5.20944	24.1409	7.94763e-06	9.22981e-05	-0.614853	-6.03179	1.04675e-05	0.000136818	2.85124	-0.603222	-6.00254	1.1114e-05	0.000117582	2.78399	0.0116305	0.10897	0.914429	0.998785	-6.30828	5.06955	5.0834	4.85897	5.03251	5.23974	4.95186	4.97565	4.84788	5.6959	5.52104	5.35799	5.87212
WBGene00000151	WBGene00000151	apn-1	174291	DNA-(apurinic or apyrimidinic site) lyase [Source:UniProtKB/Swiss-Prot;Acc:Q10002]	0.301993	0.248853	-0.0531395	4.95189	8.86126	0.0020866	0.00798117	0.301993	3.93027	0.000977631	0.00463375	-1.67405	0.248853	3.25931	0.00434597	0.0140512	-3.14641	-0.0531395	-0.717166	0.482456	0.977814	-6.06285	5.04274	4.9737	4.97545	5.08369	5.04283	5.05916	4.93719	5.23145	4.81915	4.83245	4.80103	4.61583
WBGene00000155	WBGene00000155	app-1	172118	Xaa-Pro aminopeptidase app-1 [Source:UniProtKB/Swiss-Prot;Acc:O44750]	0.372294	0.417175	0.044881	7.32323	40.1125	2.29253e-07	5.84475e-06	0.372294	7.24832	9.57966e-07	2.13633e-05	5.05128	0.417175	8.18508	1.74031e-07	4.99636e-06	6.81485	0.044881	0.896802	0.381638	0.973757	-6.25272	7.50377	7.49566	7.43275	7.47434	7.51548	7.46108	7.33296	7.41926	7.04633	7.0578	7.14791	6.98984
WBGene00000156	WBGene00000156	2001-04-01	172591	Adenomatous polyposis coli protein-related protein 1 [Source:UniProtKB/Swiss-Prot;Acc:Q21227]	0.274081	0.315557	0.0414762	7.12935	18.5601	4.18834e-05	0.000345878	0.274081	4.84679	0.000128766	0.000946319	0.0421375	0.315557	5.6239	2.43786e-05	0.000218459	1.73919	0.0414762	0.748933	0.463553	0.976865	-6.35138	7.32452	7.17581	7.22061	7.26556	7.25818	7.24837	7.09294	7.22359	6.82467	6.92142	7.00841	6.98638
WBGene00000157	WBGene00000157	aps-2	184091	AdaPtin, Small chain (Clathrin associated complex) [Source:UniProtKB/TrEMBL;Acc:Q19123]	-0.229666	-0.466627	-0.236961	2.86442	7.22203	0.00496669	0.0161541	-0.229666	-1.91196	0.0718998	0.14163	-5.30862	-0.466627	-3.81007	0.00127826	0.00518507	-1.46308	-0.236961	-1.86927	0.0779103	0.935775	-4.2614	2.65296	2.31572	2.62523	2.91351	2.92852	2.83147	2.85321	2.84507	3.08747	3.22563	3.04245	3.01811
WBGene00000158	WBGene00000158	apg-1	173304	AdaPtin, Gamma chain (Clathrin associated complex) [Source:UniProtKB/TrEMBL;Acc:Q8WQB3]	-0.150785	-0.168549	-0.0177646	6.86012	5.08805	0.0176937	0.0456929	-0.150785	-2.58907	0.0184992	0.0483534	-4.856	-0.168549	-2.91012	0.00932447	0.0264063	-4.19906	-0.0177646	-0.303552	0.764943	0.992891	-6.5456	6.78303	6.7287	6.9291	6.75118	6.88653	6.90238	6.73931	6.73962	7.00918	6.92885	6.9124	7.00904
WBGene00000159	WBGene00000159	aps-1	178989	AdaPtin, Small chain (Clathrin associated complex) [Source:UniProtKB/TrEMBL;Acc:O16369]	0.0940985	0.107169	0.0130701	5.16077	1.49369	0.251037	0.368085	0.0940985	1.38099	0.184154	0.295213	-6.63407	0.107169	1.59244	0.12866	0.220592	-6.34411	0.0130701	0.195375	0.847284	0.997383	-6.33176	5.18529	5.16812	5.24177	5.20841	5.34616	5.12472	5.11998	5.15503	5.11113	5.05886	5.18672	5.01629
WBGene00000160	WBGene00000160	apb-1	175376	AP complex subunit beta [Source:UniProtKB/TrEMBL;Acc:Q9N4F3]	-0.0295452	-0.0828417	-0.0532964	6.72352	1.02462	0.3789	0.497398	-0.0295452	-0.502534	0.621372	0.724539	-7.7101	-0.0828417	-1.41418	0.174337	0.278133	-6.83889	-0.0532964	-0.906324	0.376713	0.973757	-6.1658	6.81384	6.59897	6.73169	6.56564	6.73808	6.73752	6.65634	6.79229	6.78633	6.70615	6.80297	6.75011
WBGene00000161	WBGene00000161	apa-2	181163	AdaPtin, Alpha chain (Clathrin associated complex) [Source:UniProtKB/TrEMBL;Acc:Q22601]	-0.213644	-0.339149	-0.125504	5.55408	11.966	0.000492397	0.00244761	-0.213644	-3.05626	0.00678703	0.0215695	-3.71839	-0.339149	-4.84521	0.000129212	0.000812711	0.236985	-0.125504	-1.75544	0.0961521	0.944595	-4.9436	5.51426	5.39414	5.22475	5.45978	5.60508	5.46775	5.48624	5.54019	5.77293	5.73516	5.61232	5.83111
WBGene00000162	WBGene00000162	apd-3	173701	AP-3 complex subunit delta [Source:UniProtKB/TrEMBL;Acc:Q95X88]	0.108674	0.116742	0.00806794	6.06361	1.43153	0.26483	0.383727	0.108674	1.40352	0.177442	0.287403	-6.76351	0.116742	1.52105	0.145586	0.242374	-6.60277	0.00806794	0.10569	0.916995	0.998785	-6.49767	6.24955	6.0447	6.12137	5.99259	6.02505	6.23496	5.96035	6.16355	5.91154	5.86631	6.14285	6.04683
WBGene00000163	WBGene00000163	apb-3	172553	AP-3 complex subunit beta [Source:UniProtKB/TrEMBL;Acc:O45718]	0.185843	0.147966	-0.0378766	6.40358	6.71659	0.00660546	0.0204859	0.185843	3.46036	0.00278498	0.0106048	-2.96091	0.147966	2.76827	0.0126514	0.0337762	-4.43022	-0.0378766	-0.715917	0.483209	0.977814	-6.29048	6.49363	6.45376	6.42962	6.37804	6.44878	6.55535	6.41583	6.49107	6.23402	6.27349	6.29118	6.37532
WBGene00000164	WBGene00000164	apm-3	186194	AdaPtin, Mu/medium chain (Clathrin associated complex) [Source:UniProtKB/TrEMBL;Acc:Q20736]	0.153878	0.137765	-0.0161136	3.67077	1.73901	0.203885	0.314534	0.153878	1.68703	0.108814	0.196512	-5.84435	0.137765	1.52912	0.143583	0.239857	-6.08185	-0.0161136	-0.181474	0.858019	0.997472	-6	3.61827	3.7026	3.87336	3.64737	3.77417	3.73532	3.64242	3.73764	3.51467	3.51874	3.65975	3.60587
WBGene00000165	WBGene00000165	aps-3	171691	AdaPtin, Small chain (Clathrin associated complex) [Source:UniProtKB/TrEMBL;Acc:Q8T874]	0.449286	0.513219	0.063933	5.26315	21.293	1.78629e-05	0.000173835	0.449286	5.19415	6.07099e-05	0.000533049	1.07911	0.513219	6.02381	1.06398e-05	0.000113345	2.84904	0.063933	0.783794	0.443332	0.973757	-6.08322	5.48699	5.41254	5.45924	5.45272	5.45275	5.38766	5.19408	5.50829	4.78348	5.06132	5.14573	4.80659
WBGene00000166	WBGene00000166	apt-9	189194	AdaPTin or adaptin-related protein [Source:UniProtKB/TrEMBL;Acc:Q23165]	-0.339152	-0.0728875	0.266265	0.981784	0.766945	0.478991	0.59026	-0.339152	-1.17888	0.253762	0.376785	-5.77628	-0.0728875	-0.270357	0.789955	0.851162	-6.48368	0.266265	0.915419	0.372048	0.973757	-4.98301	0.973054	1.04569	1.08486	0.961685	0.870653	0.311229	0.930116	0.814042	0.286687	1.04547	1.84169	1.49098
WBGene00000168	WBGene00000168	apx-1	178759	Anterior pharynx in excess protein 1 [Source:UniProtKB/Swiss-Prot;Acc:P41990]	0.526343	0.444832	-0.081511	4.66523	16.9722	7.15002e-05	0.000524925	0.526343	5.39923	3.9176e-05	0.00038028	1.63902	0.444832	4.57963	0.000231295	0.00128914	-0.155126	-0.081511	-0.890856	0.384736	0.973757	-5.88086	4.81071	4.72558	4.90242	4.70718	4.65179	4.92757	4.75967	5.10918	4.32826	4.21133	4.46435	4.37497
WBGene00000169	WBGene00000169	aqp-1	174190	AQuaPorin or aquaglyceroporin related [Source:UniProtKB/TrEMBL;Acc:Q8IG23]	0.212533	0.254126	0.0415929	6.22912	4.09541	0.034167	0.0778891	0.212533	2.2168	0.0397249	0.0888645	-5.47899	0.254126	2.67858	0.0153142	0.0394231	-4.58963	0.0415929	0.444238	0.662155	0.992891	-6.43057	6.23687	6.24378	6.27289	6.56072	6.41466	6.20496	6.21233	6.30555	6.06702	6.22159	6.25068	5.75518
WBGene00000170	WBGene00000170	aqp-2	174467	AQuaPorin or aquaglyceroporin related [Source:UniProtKB/TrEMBL;Acc:Q17571]	-0.100496	-0.0966274	0.00386853	4.58392	0.542854	0.590289	0.687149	-0.100496	-0.913048	0.37326	0.502195	-7.03987	-0.0966274	-0.890916	0.384704	0.509111	-7.06691	0.00386853	0.0350526	0.972423	0.998785	-6.21438	4.52515	4.54393	4.59662	4.55064	4.15097	4.51173	4.74385	4.76802	4.64379	4.65466	4.81089	4.49654
WBGene00000171	WBGene00000171	aqp-3	190553	AQuaPorin or aquaglyceroporin related [Source:UniProtKB/TrEMBL;Acc:A0A061ADS9]	0.150082	-0.0934186	-0.243501	-0.131007	0.282856	0.75691	0.820747	0.150082	0.462062	0.649561	0.746952	-6.0524	-0.0934186	-0.280728	0.782114	0.845599	-6.08941	-0.243501	-0.745829	0.46538	0.976865	-4.91188	0.526066	-0.280788	-0.963531	-0.385082	0.268601	-0.465769	0.258232	-0.0979676	0.125125	-0.112578	-0.0438315	-0.685649
WBGene00000172	WBGene00000172	aqp-4	179366	AQuaPorin or aquaglyceroporin related [Source:UniProtKB/TrEMBL;Acc:G5EEK0]	0.159383	-0.0284935	-0.187876	4.13785	1.80468	0.192996	0.30161	0.159383	1.49078	0.153301	0.256638	-6.2647	-0.0284935	-0.263621	0.79506	0.854782	-7.31108	-0.187876	-1.76697	0.0941494	0.944595	-4.68188	4.08637	4.19015	3.92168	4.0449	4.35666	4.45338	4.19694	4.03495	4.08996	4.26787	4.15922	3.83829
WBGene00000173	WBGene00000173	aqp-5	183221	AQuaPorin or aquaglyceroporin related [Source:UniProtKB/TrEMBL;Acc:Q18469]	-0.359513	-0.869403	-0.50989	-1.73141	0.828996	0.452449	0.566176	-0.359513	-0.561489	0.581374	0.692247	-5.59022	-0.869403	-1.28973	0.213437	0.3255	-4.94441	-0.50989	-0.713016	0.484959	0.978582	-4.72326	-4.03044	-1.56727	-0.963531	-2.51613	-3.82902	-1.87837	-1.03921	-0.63576	-1.87769	-1.74455	-1.33563	-0.427903
WBGene00000174	WBGene00000174	aqp-6	183121	AQuaPorin or aquaglyceroporin related [Source:UniProtKB/TrEMBL;Acc:D5MCS1]	-0.651655	-0.701836	-0.0501808	-0.556071	2.12695	0.148125	0.246162	-0.651655	-1.71508	0.103459	0.188949	-4.69066	-0.701836	-1.85068	0.0806634	0.15166	-4.48332	-0.0501808	-0.119984	0.905822	0.998785	-4.96573	-1.17934	-0.483563	-1.52942	-0.287262	-0.783917	-0.342507	-0.249302	-1.71597	-0.50861	-0.407233	0.292925	0.148201
WBGene00000175	WBGene00000175	aqp-7	180589	AQuaPorin or aquaglyceroporin related [Source:UniProtKB/TrEMBL;Acc:Q21473]	0.266946	0.231283	-0.0356629	7.16658	3.49386	0.0521821	0.109076	0.266946	2.42996	0.025764	0.0629629	-5.19395	0.231283	2.11376	0.0487265	0.101066	-5.77826	-0.0356629	-0.330079	0.745143	0.992891	-6.58403	7.24174	7.32165	7.21092	7.15625	7.02113	7.17741	7.51044	7.35964	7.06223	7.16532	7.17872	6.59178
WBGene00000176	WBGene00000176	aqp-8	180744	AQuaPorin or aquaglyceroporin related [Source:UniProtKB/TrEMBL;Acc:Q7Z138]	0.0147044	-0.437385	-0.45209	4.86043	9.21957	0.00174471	0.00688185	0.0147044	0.127952	0.899603	0.932759	-7.55188	-0.437385	-3.65749	0.00179623	0.00684513	-2.25247	-0.45209	-3.77692	0.00137636	0.777835	-0.982686	4.34787	4.62189	4.45057	4.843	5.22669	4.88721	5.24894	4.71843	5.1183	4.92732	4.95428	4.97225
WBGene00000177	WBGene00000177	aqp-9	3565336	AQuaPorin or aquaglyceroporin related [Source:UniProtKB/TrEMBL;Acc:E5QCH4]	0.511444	0.539965	0.0285205	3.26507	7.55011	0.00414699	0.0139444	0.511444	3.24114	0.00452365	0.01566	-2.76848	0.539965	3.47956	0.00266875	0.00945776	-2.26236	0.0285205	0.196483	0.846429	0.997383	-5.9268	3.1234	3.82301	3.36869	3.48381	3.40859	3.3347	3.55804	3.3559	2.59564	3.135	3.21087	2.75773
WBGene00000178	WBGene00000178	aqp-10	174537	Putative aquaporin-10 [Source:UniProtKB/Swiss-Prot;Acc:Q09369]	-0.173766	-0.231059	-0.0572933	4.8315	4.22877	0.0311872	0.0724715	-0.173766	-2.09313	0.0507382	0.108491	-5.46875	-0.231059	-2.80082	0.0117995	0.0318581	-4.10506	-0.0572933	-0.678827	0.505865	0.982937	-6.03152	4.76855	4.81404	4.54956	4.80469	4.60884	4.88721	4.80919	4.86717	5.01445	4.95142	5.06285	4.83145
WBGene00000179	WBGene00000179	aqp-11	191343	Aquaporin [Source:UniProtKB/TrEMBL;Acc:O46024]	0.205237	0.0263508	-0.178886	4.61269	3.44896	0.0539015	0.111895	0.205237	2.40149	0.0273188	0.0660129	-4.84667	0.0263508	0.305954	0.763143	0.832535	-7.41337	-0.178886	-2.11809	0.0483132	0.935775	-4.21187	4.55464	4.60279	4.47955	4.6026	4.88288	4.618	4.85411	4.60809	4.49188	4.68692	4.56494	4.39596
WBGene00000180	WBGene00000180	arc-1	174525	E3 ubiquitin-protein ligase arc-1 [Source:UniProtKB/Swiss-Prot;Acc:Q09654]	-0.253735	-0.294564	-0.0408291	4.01709	6.93347	0.00583828	0.0184525	-0.253735	-2.94357	0.00867312	0.026345	-3.62292	-0.294564	-3.45306	0.00283046	0.00991421	-2.53641	-0.0408291	-0.461473	0.649976	0.992891	-5.96192	3.73104	3.95939	3.94784	3.99717	4.00573	3.83662	3.99244	3.93794	4.25854	4.19348	4.24419	4.08568
WBGene00000181	WBGene00000181	ard-1	178016	Alcohol/Ribitol Dehydrogenase family [Source:UniProtKB/TrEMBL;Acc:Q19102]	0.185811	0.157558	-0.0282531	6.72198	8.52954	0.00247052	0.00915631	0.185811	3.82419	0.00123863	0.00559328	-2.1966	0.157558	3.25832	0.00435555	0.0140752	-3.43661	-0.0282531	-0.58972	0.562694	0.987013	-6.41166	6.74772	6.83617	6.73394	6.73963	6.79224	6.85084	6.77245	6.75847	6.59065	6.56749	6.63358	6.63831
WBGene00000182	WBGene00000182	arf-1.2	175801	ADP-ribosylation factor 1-like 2 [Source:UniProtKB/Swiss-Prot;Acc:Q10943]	-0.023938	-0.0895726	-0.0656346	6.69646	1.24506	0.311522	0.431739	-0.023938	-0.40661	0.689078	0.779578	-7.75266	-0.0895726	-1.52586	0.14439	0.240916	-6.68083	-0.0656346	-1.11427	0.279789	0.959966	-5.95717	6.77241	6.53576	6.648	6.6218	6.74114	6.72084	6.65126	6.73109	6.78182	6.8276	6.67378	6.64972
WBGene00000183	WBGene00000183	arf-3	177595	ADP-Ribosylation Factor related; ADP-ribosylation factor related (20.5 kD) (Arf-3) [Source:UniProtKB/TrEMBL;Acc:G5EFK4]	-0.0630395	-0.119769	-0.0567291	6.59658	2.90799	0.0804168	0.153361	-0.0630395	-1.26615	0.221567	0.339991	-7.0185	-0.119769	-2.41422	0.0266128	0.0617831	-5.16314	-0.0567291	-1.13683	0.270485	0.959966	-5.9198	6.49287	6.49836	6.61327	6.54587	6.56568	6.64931	6.62644	6.53922	6.66235	6.68155	6.652	6.62948
WBGene00000184	WBGene00000184	arf-6	191608	ADP-Ribosylation Factor related [Source:UniProtKB/TrEMBL;Acc:Q9U2S4]	0.0113122	0.0615903	0.0502781	3.86847	0.193009	0.826155	0.873676	0.0113122	0.105213	0.917368	0.944527	-7.27766	0.0615903	0.585155	0.565693	0.673166	-7.11877	0.0502781	0.474933	0.640535	0.992891	-5.94328	3.94211	3.62899	4.05762	3.98743	3.87242	3.82352	3.70262	3.99166	3.78645	3.70038	3.98427	3.92747
WBGene00000186	WBGene00000186	ark-1	178218	Ack-related non-receptor tyrosine kinase [Source:UniProtKB/Swiss-Prot;Acc:G5EBZ8]	0.120015	0.098902	-0.0211127	5.60881	1.61767	0.225848	0.339616	0.120015	1.67871	0.110449	0.198641	-6.29582	0.098902	1.39465	0.180062	0.285129	-6.70226	-0.0211127	-0.299967	0.767632	0.992891	-6.38651	5.5673	5.56833	5.79664	5.61174	5.59496	5.64579	5.67502	5.70203	5.59665	5.35429	5.62914	5.55887
WBGene00000187	WBGene00000187	arl-1	174375	ADP-ribosylation factor-like protein 1 [Source:UniProtKB/Swiss-Prot;Acc:Q20758]	0.154648	0.0933854	-0.0612622	5.29655	2.76382	0.0897389	0.166897	0.154648	2.32761	0.0317709	0.0742509	-5.1248	0.0933854	1.41234	0.174871	0.278667	-6.61926	-0.0612622	-0.937635	0.360818	0.973757	-5.93881	5.18718	5.39969	5.32995	5.31154	5.35418	5.48033	5.30395	5.33553	5.20004	5.21744	5.28437	5.1483
WBGene00000188	WBGene00000188	arl-3	175121	ADP-ribosylation factor-like protein 3 [Source:UniProtKB/Swiss-Prot;Acc:O45379]	0.15224	0.0249042	-0.127335	3.69309	0.594213	0.562448	0.662739	0.15224	1.01135	0.325226	0.453685	-6.72524	0.0249042	0.164882	0.87087	0.910635	-7.22225	-0.127335	-0.855957	0.40325	0.973757	-5.66107	3.67844	3.877	3.4947	3.55807	3.23697	4.13593	3.97628	3.8092	3.55224	3.76828	3.70982	3.50129
WBGene00000189	WBGene00000189	arl-5	176392	ADP-ribosylation factor-like protein 5 [Source:UniProtKB/Swiss-Prot;Acc:P34212]	0.502926	0.531082	0.0281557	3.41602	13.5367	0.0002568	0.00144612	0.502926	4.34136	0.000391639	0.00225339	-0.392457	0.531082	4.65766	0.000194813	0.00112288	0.299	0.0281557	0.264197	0.794623	0.99554	-5.94947	3.79173	3.41939	3.61059	3.57768	3.49095	3.52479	3.5796	3.68968	3.11642	3.06799	3.27879	2.82117
WBGene00000190	WBGene00000190	arf-1.1	191609	ADP-ribosylation factor 1-like 1 [Source:UniProtKB/Swiss-Prot;Acc:Q94231]	-0.683738	-1.02121	-0.337469	1.59373	7.77829	0.00366574	0.0126365	-0.683738	-2.70051	0.0146175	0.0399912	-3.53963	-1.02121	-3.83241	0.00121611	0.00497213	-1.11268	-0.337469	-1.16408	0.259558	0.959966	-4.86179	1.80092	0.927868	1.44956	0.257612	1.88754	1.72573	1.51163	0.853268	2.08246	2.13724	1.96462	2.43976
WBGene00000191	WBGene00000191	arl-7	NA		-1.31272	-1.96101	-0.648291	1.15951	37.7434	3.58e-07	8.34535e-06	-1.31272	-6.2694	6.46005e-06	9.35835e-05	4.03492	-1.96101	-8.2598	1.52651e-07	4.4946e-06	7.62441	-0.648291	-2.39923	0.0274457	0.915566	-3.40264	0.746503	0.327537	-0.339883	0.321026	0.517522	1.05684	1.17641	1.0003	2.33736	2.19222	1.9167	2.53366
WBGene00000192	WBGene00000192	arl-8	178405	ARF-Like; Novel small G protein indispensable for equal chromosome segregation [Source:UniProtKB/TrEMBL;Acc:G5EDC6]	0.298463	0.333944	0.0354803	5.35935	12.7696	0.000350856	0.00185669	0.298463	4.08106	0.000698539	0.00355904	-1.41328	0.333944	4.62596	0.00020887	0.00118851	-0.204061	0.0354803	0.504619	0.619936	0.991556	-6.27128	5.60865	5.34901	5.44646	5.52351	5.39364	5.42501	5.35694	5.60194	5.1519	5.15193	5.19929	5.09796
WBGene00000193	WBGene00000193	arl-6	183311	ADP-ribosylation factor-like protein 6 [Source:UniProtKB/Swiss-Prot;Acc:Q18510]	-0.66996	-0.833201	-0.163241	-1.08426	2.21061	0.138464	0.233678	-0.66996	-1.61231	0.124253	0.218	-4.7166	-0.833201	-1.97679	0.0635579	0.125273	-4.16786	-0.163241	-0.353008	0.728174	0.992891	-4.85957	-1.3437	-2.51006	-1.78113	-0.287262	-1.49845	-0.915038	-1.22608	-1.50285	-0.599853	-0.112578	-1.12035	-0.685649
WBGene00000195	WBGene00000195	arr-1	180446	Probable beta-arrestin [Source:UniProtKB/Swiss-Prot;Acc:P51485]	0.209602	0.353756	0.144154	4.21181	7.60475	0.00402567	0.0136253	0.209602	2.23879	0.0380132	0.0857982	-5.02995	0.353756	3.89431	0.00105928	0.00443367	-1.59814	0.144154	1.62381	0.121763	0.950956	-4.91993	4.2212	4.40384	4.42845	4.47599	4.40381	4.16738	4.03469	4.30982	4.07897	3.98616	3.99585	4.0223
WBGene00000196	WBGene00000196	aars-1	174749	Alanine--tRNA ligase, mitochondrial [Source:UniProtKB/Swiss-Prot;Acc:Q23122]	0.138078	0.173322	0.0352436	5.46277	3.74951	0.0434812	0.0945432	0.138078	2.04665	0.055549	0.116225	-5.66161	0.173322	2.60281	0.0179725	0.0449543	-4.62231	0.0352436	0.53413	0.599774	0.988888	-6.26431	5.52919	5.47514	5.50753	5.61015	5.56416	5.5113	5.34649	5.55216	5.24825	5.38804	5.43868	5.37661
WBGene00000197	WBGene00000197	aars-2	171985	Alanine--tRNA ligase, cytoplasmic [Source:UniProtKB/Swiss-Prot;Acc:O01541]	-0.089446	-0.0714291	0.0180169	8.30474	1.56322	0.236546	0.351383	-0.089446	-1.66747	0.11269	0.201928	-6.64263	-0.0714291	-1.34029	0.196791	0.305953	-7.10179	0.0180169	0.335968	0.740771	0.992891	-6.68447	8.33214	8.24539	8.32104	8.2503	8.33336	8.33512	8.11549	8.2936	8.41079	8.33669	8.26312	8.41912
WBGene00000198	WBGene00000198	art-1	174140	Probable very-long-chain enoyl-CoA reductase art-1 [Source:UniProtKB/Swiss-Prot;Acc:Q9N5Y2]	0.0365923	-0.0231491	-0.0597414	5.91995	0.455584	0.641177	0.728796	0.0365923	0.577767	0.570564	0.68278	-7.55696	-0.0231491	-0.36707	0.717838	0.798186	-7.65702	-0.0597414	-0.947733	0.355791	0.973757	-6.02585	5.8784	5.94712	5.82937	5.91637	5.79536	6.02778	5.99285	5.99622	5.96425	5.9564	5.79902	5.93226
WBGene00000199	WBGene00000199	arx-1	171857	Actin-related protein 3 [Source:UniProtKB/Swiss-Prot;Acc:Q9N4I0]	-0.0237088	-0.0250654	-0.00135658	6.0881	0.159958	0.853375	0.893295	-0.0237088	-0.473501	0.641536	0.740876	-7.63811	-0.0250654	-0.504913	0.619733	0.718947	-7.623	-0.00135658	-0.0272011	0.978598	0.998785	-6.50015	6.09457	6.07158	6.10636	6.04283	6.09734	6.04341	6.06597	6.1099	6.07349	6.08058	6.12451	6.14307
WBGene00000200	WBGene00000200	arx-2	179440	Actin-related protein 2 [Source:UniProtKB/Swiss-Prot;Acc:P53489]	0.100157	0.0585936	-0.0415631	6.35192	1.86018	0.184296	0.291386	0.100157	1.9155	0.0714196	0.140915	-6.03276	0.0585936	1.12599	0.274928	0.394596	-7.14367	-0.0415631	-0.802224	0.432866	0.973757	-6.21471	6.35889	6.37527	6.30967	6.38269	6.38853	6.42803	6.34205	6.43319	6.25696	6.22818	6.37226	6.34434
WBGene00000201	WBGene00000201	arx-3	3565442	ARp2/3 compleX component [Source:UniProtKB/TrEMBL;Acc:Q9U1R7]	0.00143193	-0.00510498	-0.00653692	6.03665	0.00485189	0.995161	0.996433	0.00143193	0.0203926	0.983954	0.989513	-7.74707	-0.00510498	-0.0732962	0.942377	0.960778	-7.74488	-0.00653692	-0.0936349	0.926431	0.998785	-6.48975	5.93331	6.0681	6.13965	5.99259	5.93831	6.20874	5.95211	6.06048	6.09456	5.95375	6.1324	5.96212
WBGene00000202	WBGene00000202	exos-4.2	259488	EXOSome (Multiexonuclease complex) component [Source:UniProtKB/TrEMBL;Acc:Q9N4P9]	0.391879	0.379562	-0.0123168	5.31542	20.9119	2.00223e-05	0.000190586	0.391879	5.66439	2.23953e-05	0.000243611	2.07837	0.379562	5.53324	2.95002e-05	0.000254232	1.79645	-0.0123168	-0.18615	0.854405	0.997472	-6.37947	5.50975	5.37363	5.38842	5.4633	5.46762	5.51741	5.33597	5.46937	4.91908	5.07601	5.12743	5.13088
WBGene00000203	WBGene00000203	arx-5	176697	Probable actin-related protein 2/3 complex subunit 3 [Source:UniProtKB/Swiss-Prot;Acc:Q9XWV3]	0.0361332	0.179228	0.143095	4.23366	2.4548	0.114045	0.201045	0.0361332	0.410263	0.686445	0.777452	-7.27966	0.179228	2.09683	0.0503719	0.103841	-5.32217	0.143095	1.67316	0.11155	0.947703	-4.84131	4.3034	4.39646	4.34035	4.30617	4.38826	4.24314	4.14967	4.01347	4.08631	4.12449	4.25868	4.18065
WBGene00000204	WBGene00000204	arx-6	175650	Probable actin-related protein 2/3 complex subunit 4 [Source:UniProtKB/Swiss-Prot;Acc:P58798]	0.123551	0.147596	0.024045	4.22885	1.64127	0.221378	0.334356	0.123551	1.39865	0.178877	0.28912	-6.39589	0.147596	1.69987	0.106335	0.189358	-5.97286	0.024045	0.279615	0.782954	0.993341	-6.11117	4.2431	4.32834	4.25072	4.32949	4.17382	4.13593	4.26062	4.44756	4.15769	3.99649	4.27303	4.13644
WBGene00000205	WBGene00000205	arx-7	171882	Actin-related protein 2/3 complex subunit 5 [Source:UniProtKB/TrEMBL;Acc:O61861]	0.243505	0.155467	-0.0880374	4.25526	2.36019	0.122888	0.213519	0.243505	2.13819	0.0464383	0.100791	-5.24106	0.155467	1.36951	0.187651	0.294573	-6.43995	-0.0880374	-0.795872	0.436456	0.973757	-5.84852	4.46431	4.29303	4.39461	3.96279	4.38043	4.32445	4.20621	4.54061	4.21904	4.12919	4.24904	3.88654
WBGene00000206	WBGene00000206	asb-1	175605	ATP Synthase B homolog [Source:UniProtKB/TrEMBL;Acc:Q20053]	0.494491	0.500243	0.00575226	6.52229	33.1085	9.17739e-07	1.75825e-05	0.494491	6.98162	1.59067e-06	3.2175e-05	4.61578	0.500243	7.11167	1.24071e-06	2.26192e-05	4.87268	0.00575226	0.084365	0.933696	0.998785	-6.57564	6.73426	6.68396	6.6819	6.66139	6.64304	6.60021	6.64275	6.84128	6.10272	6.27668	6.36446	6.03216
WBGene00000207	WBGene00000207	asb-2	180718	ATP Synthase B homolog [Source:UniProtKB/TrEMBL;Acc:Q19126]	0.113457	0.0314656	-0.0819918	7.97223	2.32919	0.125948	0.21762	0.113457	2.08644	0.0514063	0.10948	-5.91729	0.0314656	0.579541	0.569392	0.676458	-7.79095	-0.0819918	-1.51608	0.146828	0.95537	-5.59121	8.05182	7.98733	7.85734	7.92635	7.99435	8.01536	8.03356	8.10766	8.00741	7.95881	7.93167	7.79417
WBGene00000208	WBGene00000208	asc-1	175159	ASC-1; Activating Signal Cointegrator homolog [Source:UniProtKB/TrEMBL;Acc:G5EDK1]	-0.269594	-0.305135	-0.0355402	5.42079	7.38721	0.0045335	0.0149791	-0.269594	-3.09275	0.00626659	0.0202308	-3.61334	-0.305135	-3.52661	0.00240379	0.00869504	-2.67427	-0.0355402	-0.399894	0.693931	0.992891	-6.29507	5.48852	5.1419	5.30385	5.29584	5.41489	5.44011	5.16584	5.36467	5.78313	5.60616	5.42161	5.61722
WBGene00000209	WBGene00000209	asg-1	172673	Probable ATP synthase subunit g 1, mitochondrial [Source:UniProtKB/Swiss-Prot;Acc:P90921]	0.432495	0.437291	0.00479648	6.54032	28.5222	2.59523e-06	4.00114e-05	0.432495	6.48223	4.2193e-06	6.81139e-05	3.60738	0.437291	6.59865	3.35092e-06	4.74253e-05	3.84532	0.00479648	0.0743286	0.941567	0.998785	-6.57615	6.6582	6.67789	6.72565	6.68267	6.70865	6.71995	6.59679	6.6978	6.12338	6.31434	6.45532	6.12055
WBGene00000210	WBGene00000210	asg-2	180956	Probable ATP synthase subunit g 2, mitochondrial [Source:UniProtKB/Swiss-Prot;Acc:Q18803]	0.100777	0.025	-0.0757769	6.59784	1.67943	0.214358	0.326624	0.100777	1.7556	0.0961244	0.177978	-6.32621	0.025	0.436547	0.667621	0.757886	-7.72002	-0.0757769	-1.32876	0.200492	0.959932	-5.70045	6.61546	6.59736	6.55405	6.55826	6.64957	6.60883	6.69554	6.67336	6.60923	6.62606	6.60646	6.37743
WBGene00000211	WBGene00000211	asm-1	174131	Sphingomyelin phosphodiesterase 1 [Source:UniProtKB/Swiss-Prot;Acc:Q10916]	0.0878686	0.237776	0.149907	5.03101	4.6051	0.0242249	0.058988	0.0878686	1.0809	0.293983	0.42065	-6.95582	0.237776	3.0037	0.00761096	0.0222289	-3.722	0.149907	1.9039	0.0730016	0.935775	-4.64517	5.04897	5.33558	5.18351	5.07911	5.05273	4.83919	5.12976	5.00635	4.92113	4.8468	4.89986	5.0217
WBGene00000212	WBGene00000212	asm-2	181323	Sphingomyelin phosphodiesterase 2 [Source:UniProtKB/Swiss-Prot;Acc:Q23498]	0.444219	0.218835	-0.225384	5.34126	14.217	0.000196427	0.00116371	0.444219	5.31157	4.72162e-05	0.000438564	1.30307	0.218835	2.59069	0.0184366	0.0459039	-4.60499	-0.225384	-2.77991	0.0123403	0.86616	-3.11522	5.42767	5.32978	5.14106	5.45802	5.66759	5.66795	5.46129	5.48194	5.27418	5.13098	5.03506	5.01357
WBGene00000213	WBGene00000213	asm-3	176879	Putative sphingomyelin phosphodiesterase asm-3 [Source:UniProtKB/Swiss-Prot;Acc:Q9UAY4]	0.183884	-0.0295462	-0.21343	-0.28674	0.203115	0.818026	0.868033	0.183884	0.506543	0.618611	0.722081	-5.9804	-0.0295462	-0.079956	0.937153	0.956947	-6.08085	-0.21343	-0.588531	0.563474	0.987013	-4.95404	-1.0318	0.197787	-0.681024	-0.10952	-0.783917	0.0662747	0.518519	-0.531032	-0.914339	-0.204269	-0.247163	-0.0195039
WBGene00000214	WBGene00000214	asp-1	180251	ASpartyl Protease; Aspartic protease 1 [Source:UniProtKB/TrEMBL;Acc:G5EEI4]	-0.0109308	-0.0916583	-0.0807275	10.0645	0.77308	0.476291	0.588013	-0.0109308	-0.135668	0.893586	0.929062	-8.1611	-0.0916583	-1.13924	0.269509	0.388613	-7.50365	-0.0807275	-1.00149	0.329838	0.970734	-6.39578	10.1674	10.0153	9.90421	9.94568	9.98479	10.129	10.0027	10.2391	10.3231	10.1048	10.1081	9.84935
WBGene00000215	WBGene00000215	asp-2	179302	ASpartyl Protease [Source:UniProtKB/TrEMBL;Acc:Q86NE1]	0.303045	0.309688	0.0066432	8.95079	14.1271	0.000203416	0.0011957	0.303045	4.54004	0.000252383	0.00159563	-0.818745	0.309688	4.6647	0.000191826	0.00110958	-0.538583	0.0066432	0.101377	0.92037	0.998785	-6.81147	9.05191	9.08615	8.96321	9.12219	9.06384	9.04738	9.11577	8.97443	8.75143	8.87129	8.87005	8.49134
WBGene00000216	WBGene00000216	asp-3	180947	Aspartic protease 3 [Source:UniProtKB/Swiss-Prot;Acc:P55956]	-0.0225368	-0.0803863	-0.0578494	9.22736	0.930762	0.412383	0.529274	-0.0225368	-0.370188	0.715553	0.800968	-8.02346	-0.0803863	-1.32377	0.202114	0.31222	-7.20855	-0.0578494	-0.950208	0.354566	0.973757	-6.37198	9.23482	9.14853	9.06711	9.277	9.28719	9.25957	9.21841	9.1986	9.39285	9.36061	9.19157	9.09165
WBGene00000217	WBGene00000217	asp-4	181444	ASpartyl Protease [Source:UniProtKB/TrEMBL;Acc:Q21966]	-0.338738	-0.382524	-0.0437855	7.8724	21.8366	1.52173e-05	0.000154461	-0.338738	-5.33621	4.47983e-05	0.000420695	1.03082	-0.382524	-6.04758	1.01347e-05	0.000109695	2.55757	-0.0437855	-0.679493	0.505453	0.982937	-6.45427	7.75018	7.75983	7.6857	7.72605	7.87847	7.73656	7.79328	7.69231	8.17225	8.06019	7.9294	8.28351
WBGene00000218	WBGene00000218	asp-5	179211	ASpartyl Protease [Source:UniProtKB/TrEMBL;Acc:O01532]	0.0446376	-0.00152468	-0.0461622	8.80974	0.430749	0.656535	0.74139	0.0446376	0.788478	0.440658	0.568048	-7.73246	-0.00152468	-0.027018	0.978742	0.984879	-8.04977	-0.0461622	-0.818428	0.423794	0.973757	-6.45211	8.75332	8.81511	8.74709	8.86331	8.81554	8.84869	8.87598	8.82367	8.89241	8.85931	8.83764	8.58433
WBGene00000219	WBGene00000219	asp-6	179209	Aspartic protease 6 [Source:UniProtKB/Swiss-Prot;Acc:O01530]	0.120625	-0.0284619	-0.149087	9.23248	1.86584	0.183434	0.290332	0.120625	1.46987	0.158826	0.263834	-7.02061	-0.0284619	-0.346255	0.733157	0.810434	-8.02409	-0.149087	-1.8213	0.0851908	0.935775	-5.24791	9.26658	9.06741	9.12127	9.24555	9.23952	9.3251	9.33973	9.39362	9.44585	9.33958	9.0408	8.9643
WBGene00000220	WBGene00000220	atf-2	174399	ATF (cAMP-dependent transcription factor) family [Source:UniProtKB/TrEMBL;Acc:Q21361]	-1.83506	-1.92983	-0.0947699	0.86324	30.3014	1.70924e-06	2.86286e-05	-1.83506	-6.57575	3.5058e-06	5.91244e-05	4.64883	-1.92983	-6.89841	1.86704e-06	3.0709e-05	5.24859	-0.0947699	-0.276403	0.785381	0.993578	-5.14179	0.477628	-1.00189	0.541652	0.65218	-0.0324117	0.454107	0.686916	0.0444136	2.42098	2.02058	1.96462	1.96545
WBGene00000221	WBGene00000221	atf-5	181576	ATF (cAMP-dependent transcription factor) family [Source:UniProtKB/TrEMBL;Acc:Q22156]	0.00600495	-0.0540547	-0.0600596	5.20604	0.319856	0.730289	0.799369	0.00600495	0.0722965	0.943162	0.962932	-7.60215	-0.0540547	-0.654463	0.521072	0.634924	-7.37997	-0.0600596	-0.725272	0.47759	0.977814	-6.08722	5.15481	5.1832	5.16802	5.17876	4.99745	5.23274	5.30179	5.37986	5.36896	5.23282	5.22165	5.0458
WBGene00000222	WBGene00000222	atf-6	181405	ATF (cAMP-dependent transcription factor) family [Source:UniProtKB/TrEMBL;Acc:Q20435]	-0.359448	-0.475124	-0.115676	4.12831	9.67614	0.00139598	0.00573025	-0.359448	-3.1979	0.00497553	0.0168665	-3.12139	-0.475124	-4.22381	0.000508427	0.00244175	-0.858389	-0.115676	-0.980802	0.339664	0.973297	-5.61413	3.75664	3.85565	4.03827	4.06819	4.25319	3.97933	4.09582	3.8534	4.30015	4.36677	4.24904	4.70934
WBGene00000223	WBGene00000223	atf-7	175587	ATF (cAMP-dependent transcription factor) family [Source:UniProtKB/TrEMBL;Acc:B3GWA6]	-0.0666981	-0.184867	-0.118169	7.02088	6.8541	0.00610693	0.0191563	-0.0666981	-1.32102	0.203009	0.318069	-7.00104	-0.184867	-3.6607	0.00178343	0.00680295	-2.59262	-0.118169	-2.32734	0.0317885	0.923834	-4.16313	6.89216	6.82386	7.02253	6.94228	7.02176	7.07539	7.05752	7.00044	7.1528	7.09193	7.0679	7.10009
WBGene00000224	WBGene00000224	atgp-1	178504	Amino acid Transporter GlycoProtein subunit [Source:UniProtKB/TrEMBL;Acc:Q9XVU3]	-0.315838	-0.366336	-0.050498	5.68998	17.9401	5.14153e-05	0.000406752	-0.315838	-4.75051	0.00015892	0.0011193	-0.00116938	-0.366336	-5.54101	2.90208e-05	0.000251243	1.73053	-0.050498	-0.742291	0.467468	0.976865	-6.14222	5.61426	5.63251	5.4391	5.51506	5.6416	5.54162	5.71778	5.51289	6.00644	5.85783	5.95099	5.84491
WBGene00000225	WBGene00000225	atgp-2	175125	Amino acid Transporter GlycoProtein subunit [Source:UniProtKB/TrEMBL;Acc:G1K110]	0.0226837	-0.000369456	-0.0230532	4.61108	0.0565855	0.945153	0.961006	0.0226837	0.28776	0.77681	0.846361	-7.42971	-0.000369456	-0.00473246	0.996276	0.997448	-7.47512	-0.0230532	-0.294839	0.771484	0.992891	-6.18587	4.62582	4.58668	4.65812	4.5273	4.52958	4.72757	4.73426	4.52247	4.5514	4.68692	4.68424	4.48875
WBGene00000226	WBGene00000226	atl-1	179352	Serine/threonine-protein kinase ATR [Source:UniProtKB/Swiss-Prot;Acc:Q22258]	0.0655041	0.146367	0.0808624	8.23906	3.35048	0.0578978	0.118639	0.0655041	1.14656	0.266545	0.390523	-7.32575	0.146367	2.5864	0.0186034	0.0462134	-4.99769	0.0808624	1.43087	0.169564	0.958723	-5.73388	8.17108	8.31671	8.38825	8.38275	8.30776	8.26324	8.19942	8.1631	8.0907	8.14652	8.14784	8.29053
WBGene00000227	WBGene00000227	atm-1	3565793	Serine/threonine-protein kinase ATM [Source:UniProtKB/Swiss-Prot;Acc:Q9N3Q4]	0.211849	0.196293	-0.0155568	7.09345	8.48767	0.00252432	0.00932217	0.211849	3.68744	0.00168027	0.00710115	-2.54032	0.196293	3.43372	0.00295461	0.010261	-3.09608	-0.0155568	-0.274799	0.786593	0.993902	-6.59218	7.2078	7.14808	7.16649	7.08839	7.1523	7.32126	7.0199	7.18472	6.92883	6.95558	6.96194	6.98431
WBGene00000228	WBGene00000228	atn-1	179709	AcTiniN [Source:UniProtKB/TrEMBL;Acc:H2L2C8]	0.201576	0.22347	0.0218941	8.82049	6.27296	0.00854901	0.0253122	0.201576	2.88781	0.00978522	0.0289637	-4.4379	0.22347	3.22153	0.00472333	0.015055	-3.72879	0.0218941	0.318205	0.753984	0.992891	-6.74912	8.91793	8.91816	8.87291	8.90011	8.93202	8.81288	8.97896	8.80065	8.73402	8.72885	8.84626	8.40262
WBGene00000229	WBGene00000229	atp-2	175716	ATP synthase subunit beta, mitochondrial [Source:UniProtKB/Swiss-Prot;Acc:P46561]	0.066173	0.0587184	-0.00745456	11.0492	1.72266	0.2067	0.317751	0.066173	1.69126	0.107993	0.195436	-6.84866	0.0587184	1.50697	0.149131	0.247026	-7.1172	-0.00745456	-0.191547	0.850237	0.997472	-6.96954	11.0746	11.0674	11.0781	11.046	11.0297	11.0943	11.0602	11.111	11.0333	11.0492	11.0623	10.8845
WBGene00000230	WBGene00000230	atp-3	172195	ATP synthase subunit [Source:UniProtKB/TrEMBL;Acc:Q7JNG1]	0.167378	0.103784	-0.0635932	7.59116	2.65988	0.0972042	0.177543	0.167378	2.28116	0.0349065	0.0801967	-5.52306	0.103784	1.41804	0.173226	0.276776	-6.92243	-0.0635932	-0.874752	0.393208	0.973757	-6.2903	7.68934	7.63418	7.57801	7.51981	7.53237	7.65385	7.66299	7.82186	7.59152	7.55083	7.59879	7.25916
WBGene00000231	WBGene00000231	atx-2	176465	Ataxin-2 homolog [Source:UniProtKB/Swiss-Prot;Acc:G5ED29]	-0.0263171	-0.0772118	-0.0508947	7.11934	0.729246	0.495959	0.605462	-0.0263171	-0.403989	0.690971	0.780907	-7.80073	-0.0772118	-1.18925	0.249761	0.366883	-7.16449	-0.0508947	-0.781164	0.444838	0.974178	-6.31386	7.16829	6.96951	7.16928	6.99548	7.04796	7.22489	7.01397	7.21984	7.09442	7.1931	7.24631	7.08724
WBGene00000232	WBGene00000232	avr-14	172270	Inhibitory amino acid receptor subunit gbr-2A [Source:UniProtKB/TrEMBL;Acc:Q17367]	-0.483191	-0.364616	0.118575	2.95054	9.00254	0.00194362	0.00753789	-0.483191	-4.02618	0.000789409	0.00391505	-1.00961	-0.364616	-3.14507	0.00558791	0.0172928	-2.95119	0.118575	0.952772	0.3533	0.973757	-5.36525	2.7581	3.1124	2.72542	2.86114	2.75758	2.70857	2.96666	2.56694	3.21341	3.14433	3.24037	3.31992
WBGene00000233	WBGene00000233	avr-15	179834	GluClalpha2B protein [Source:UniProtKB/TrEMBL;Acc:O17548]	0.140479	0.145608	0.00512862	4.92269	2.02175	0.161351	0.262614	0.140479	1.69888	0.106524	0.193339	-6.12836	0.145608	1.7819	0.0916088	0.167683	-6.0023	0.00512862	0.063493	0.950072	0.998785	-6.30432	4.94815	4.88952	5.06183	4.97945	4.8801	4.95487	5.17768	4.85755	4.76988	4.7309	4.99523	4.81907
WBGene00000235	WBGene00000235	baf-1	176330	Barrier-to-autointegration factor 1 [Source:UniProtKB/Swiss-Prot;Acc:Q03565]	0.180226	0.160099	-0.0201273	5.52773	4.38272	0.0281009	0.0666202	0.180226	2.6913	0.0149064	0.0406501	-4.45289	0.160099	2.41061	0.0268114	0.0621484	-5.00685	-0.0201273	-0.307089	0.762293	0.992891	-6.37384	5.49917	5.66203	5.54914	5.59259	5.52561	5.54562	5.58904	5.70605	5.38094	5.55464	5.37803	5.34458
WBGene00000236	WBGene00000236	bag-1	172373	BAG family molecular chaperone regulator 1 [Source:UniProtKB/Swiss-Prot;Acc:O44739]	0.369985	0.354587	-0.0153986	4.67378	13.9796	0.000215492	0.00125613	0.369985	4.6506	0.00019786	0.00132493	-0.00687057	0.354587	4.50226	0.000274322	0.00147601	-0.338322	-0.0153986	-0.203437	0.841071	0.997383	-6.24763	4.81071	4.84687	4.82831	4.64659	4.81764	4.75198	4.80919	4.81099	4.28747	4.50347	4.59189	4.37074
WBGene00000237	WBGene00000237	bam-2	171868	BAM-2 [Source:UniProtKB/TrEMBL;Acc:G5ECL4]	-0.330899	-0.40213	-0.0712312	5.16473	9.57751	0.0014642	0.00593684	-0.330899	-3.36921	0.00340876	0.0124568	-2.97476	-0.40213	-4.10932	0.000655923	0.00300108	-1.33542	-0.0712312	-0.703425	0.490772	0.979806	-6.07273	5.25341	5.05791	4.95238	4.75101	5.16417	5.1538	5.07008	4.94866	5.52422	5.32179	5.21919	5.55327
WBGene00000238	WBGene00000238	bar-1	180982	Beta-catenin/armadillo-related protein 1 [Source:UniProtKB/Swiss-Prot;Acc:Q18825]	-0.503474	-0.428135	0.0753389	3.74323	15.9087	0.00010422	0.000709534	-0.503474	-5.17317	6.35086e-05	0.000551196	1.32652	-0.428135	-4.51844	0.0002647	0.00143688	-0.128399	0.0753389	0.742055	0.467608	0.976865	-5.71561	3.62939	3.49039	3.6995	3.66581	3.3456	3.7423	3.5796	3.53544	4.01121	3.97052	4.03566	4.19509
WBGene00000239	WBGene00000239	bas-1	175778	Biogenic Amine Synthesis related [Source:UniProtKB/TrEMBL;Acc:O45137]	0.3062	0.115676	-0.190524	4.07648	4.43408	0.0271482	0.0647456	0.3062	2.93441	0.00884703	0.0267818	-3.64786	0.115676	1.09777	0.286744	0.407199	-6.71381	-0.190524	-1.86727	0.078202	0.935775	-4.52423	4.0245	4.24866	3.96843	3.93265	4.26601	4.19308	4.36364	4.12585	3.68863	4.0371	4.13324	3.9217
WBGene00000240	WBGene00000240	pah-1	174401	Probable phenylalanine-4-hydroxylase 1 [Source:UniProtKB/Swiss-Prot;Acc:P90925]	0.00364741	0.0109445	0.00729711	5.87881	0.0127944	0.987296	0.990737	0.00364741	0.0519178	0.959165	0.973888	-7.72045	0.0109445	0.157281	0.87677	0.914997	-7.71067	0.00729711	0.104645	0.917812	0.998785	-6.46537	5.79808	6.05411	5.83499	5.85342	5.76107	5.95004	6.00353	5.8044	5.92797	5.89835	5.8589	5.7968
WBGene00000241	WBGene00000241	bbs-1	260219	Bardet-Biedl syndrome 1 protein homolog [Source:UniProtKB/Swiss-Prot;Acc:Q9NEZ7]	-0.0373841	0.0470175	0.0844016	-0.478239	0.0333112	0.967297	0.97622	-0.0373841	-0.112077	0.912001	0.940735	-6.02188	0.0470175	0.146166	0.885412	0.920384	-6.04444	0.0844016	0.256921	0.800147	0.995898	-5.00219	-0.557924	-0.189175	-0.339883	-0.726008	-0.783917	-1.10239	-0.249302	-0.1748	-0.801719	-0.0263681	-0.933068	-0.2093
WBGene00000242	WBGene00000242	bbs-2	259580	Bardet-Biedl syndrome 2 protein homolog [Source:UniProtKB/Swiss-Prot;Acc:Q19640]	-0.434118	-0.897693	-0.463575	-0.0638221	4.59764	0.0243448	0.0592286	-0.434118	-1.56785	0.134292	0.231566	-5.05854	-0.897693	-3.02629	0.0072456	0.0213783	-2.45556	-0.463575	-1.47528	0.157381	0.958723	-4.41849	-0.368908	-0.483563	-0.815374	-0.49002	-0.30821	-0.465769	0.686916	-0.1748	0.645665	0.46527	0.0480085	0.225268
WBGene00000244	WBGene00000244	bbs-8	188904	Tetratricopeptide repeat protein 8 [Source:UniProtKB/Swiss-Prot;Acc:Q23049]	-0.864617	-0.708883	0.155734	1.05398	6.45045	0.00770397	0.023264	-0.864617	-3.29824	0.00398816	0.0141438	-2.13736	-0.708883	-2.85971	0.0103965	0.0288047	-3.07839	0.155734	0.54673	0.591264	0.988047	-5.1688	0.526066	1.22292	0.882734	0.793024	0.999013	-0.0255813	1.01697	0.689529	1.02738	1.70492	1.78943	1.89643
WBGene00000245	WBGene00000245	bca-1	180890	Beta carbonic anhydrase 1 [Source:UniProtKB/Swiss-Prot;Acc:Q22460]	0.0830744	-0.0935645	-0.176639	4.32133	1.29147	0.299099	0.418873	0.0830744	0.758663	0.457854	0.584137	-7.116	-0.0935645	-0.847662	0.407734	0.531131	-7.02782	-0.176639	-1.60634	0.125564	0.9516	-4.94756	4.1104	4.34376	4.30435	4.14467	4.25748	4.51988	4.4598	4.37529	4.0716	4.5463	4.54931	4.16117
WBGene00000246	WBGene00000246	bcc-1	178008	BiCaudal C (Drosophila) homolog [Source:UniProtKB/TrEMBL;Acc:Q21593]	-1.04534	-0.995649	0.0496866	2.33851	18.4049	4.407e-05	0.000360288	-1.04534	-5.30783	4.75947e-05	0.000440867	1.91266	-0.995649	-5.19564	6.05153e-05	0.000446623	1.65894	0.0496866	0.226692	0.823212	0.996197	-5.56282	1.47054	2.09659	2.04186	2.47167	2.25629	2.16028	2.11412	1.39527	3.05044	2.82295	2.95025	3.18174
WBGene00000247	WBGene00000247	bec-1	177345	Beclin homolog [Source:UniProtKB/Swiss-Prot;Acc:Q22592]	0.0748982	-0.0219003	-0.0967985	5.41702	1.04312	0.372663	0.491627	0.0748982	1.06227	0.30213	0.429078	-7.06972	-0.0219003	-0.311029	0.759344	0.830056	-7.58883	-0.0967985	-1.37994	0.184471	0.958723	-5.46677	5.43403	5.39414	5.31796	5.35952	5.53446	5.39654	5.55497	5.41305	5.42501	5.29483	5.29846	5.57552
WBGene00000248	WBGene00000248	ben-1	175461	Tubulin beta chain [Source:UniProtKB/TrEMBL;Acc:Q18817]	0.0730272	0.138821	0.0657943	6.34347	2.91258	0.0801379	0.152949	0.0730272	1.25666	0.224908	0.34361	-6.98927	0.138821	2.41645	0.026491	0.0616098	-5.12612	0.0657943	1.14863	0.265712	0.959966	-5.88363	6.44565	6.3902	6.35044	6.45426	6.46277	6.34794	6.36293	6.21434	6.25044	6.30709	6.30637	6.22627
WBGene00000249	WBGene00000249	bir-1	179597	BIR (Baculovirus inhibitory repeat) family; Inhibitor of apoptosis homolog [Source:UniProtKB/TrEMBL;Acc:G5EFA2]	0.587537	0.510385	-0.077152	4.54354	28.9736	2.33002e-06	3.66734e-05	0.587537	6.98719	1.57377e-06	3.19319e-05	4.94988	0.510385	6.0931	9.23536e-06	0.000101875	3.14398	-0.077152	-0.988431	0.336016	0.971192	-5.77136	4.6286	4.83873	4.64539	4.64349	4.61887	4.79959	4.7502	4.88147	4.20563	4.15248	4.28251	4.06486
WBGene00000250	WBGene00000250	bir-2	179841	BIR (Baculovirus inhibitory repeat) family; Inhibitor of apoptosis homolog [Source:UniProtKB/TrEMBL;Acc:G5ECJ5]	0.457439	0.483311	0.0258715	4.35401	19.0412	3.58344e-05	0.000306125	0.457439	5.1506	6.6667e-05	0.000573327	1.17068	0.483311	5.52256	3.01724e-05	0.000258722	1.969	0.0258715	0.312222	0.758452	0.992891	-6.15609	4.52813	4.41117	4.50444	4.64038	4.44571	4.49116	4.44421	4.58789	3.96818	3.95471	4.28723	3.97288
WBGene00000251	WBGene00000251	bli-1	174653	Cuticle collagen bli-1 [Source:UniProtKB/Swiss-Prot;Acc:Q09457]	-3.23047	-3.82852	-0.598049	3.85469	106.515	1.02612e-10	1.70266e-08	-3.23047	-12.221	3.66374e-10	5.27471e-08	13.5641	-3.82852	-12.9515	1.42349e-10	2.33489e-08	14.5286	-0.598049	-1.65387	0.115452	0.947703	-4.55183	1.5663	2.71007	3.21345	2.07171	2.74543	2.89548	3.79768	2.49435	6.57509	5.78519	6.03896	6.33568
WBGene00000252	WBGene00000252	bli-2	191611	BLIstered cuticle [Source:UniProtKB/TrEMBL;Acc:O01904]	-3.36098	-3.72903	-0.368051	4.02189	172.693	1.72765e-12	1.30105e-09	-3.36098	-15.7014	5.78722e-12	4.19681e-09	17.6995	-3.72903	-16.4307	2.68474e-12	2.10269e-09	18.4382	-0.368051	-1.29851	0.210468	0.959932	-5.02715	2.22436	2.7569	3.0588	2.60503	2.4927	3.04972	3.70262	2.8644	6.67518	5.99428	6.24826	6.56701
WBGene00000253	WBGene00000253	bli-3	171608	Dual oxidase 1 [Source:UniProtKB/Swiss-Prot;Acc:O61213]	-0.376988	-0.388135	-0.0111468	6.54657	22.7674	1.16394e-05	0.000124861	-0.376988	-5.73667	1.92571e-05	0.000217276	2.03171	-0.388135	-5.94691	1.24594e-05	0.000128665	2.47871	-0.0111468	-0.166579	0.869554	0.998534	-6.53248	6.38949	6.51973	6.3786	6.36211	6.4674	6.42587	6.54749	6.26431	6.80424	6.74421	6.72076	6.9321
WBGene00000254	WBGene00000254	bli-4	172333	Endoprotease bli-4 [Source:UniProtKB/Swiss-Prot;Acc:P51559]	-0.268006	-0.244581	0.0234249	8.4813	18.3164	4.53731e-05	0.000368939	-0.268006	-5.44738	3.53717e-05	0.000350028	1.21713	-0.244581	-5.00526	9.12419e-05	0.000619458	0.250827	0.0234249	0.472344	0.642346	0.992891	-6.63905	8.40599	8.43773	8.4185	8.36828	8.4219	8.39391	8.38256	8.34051	8.68292	8.5837	8.55269	8.78619
WBGene00000255	WBGene00000255	bli-5	185812	Kunitz-type protein bli-5 [Source:UniProtKB/Swiss-Prot;Acc:O62247]	-1.31264	-1.64805	-0.335408	0.71839	15.4563	0.000122938	0.000807358	-1.31264	-4.34046	0.000392419	0.00225523	0.113903	-1.64805	-5.16808	6.42069e-05	0.000467524	1.87536	-0.335408	-0.906789	0.376474	0.973757	-4.87873	0.746503	-0.103034	-0.681024	0.191282	0.778262	0.0662747	0.258232	0.454669	2.18169	1.39703	1.08256	2.07361
WBGene00000256	WBGene00000256	bli-6	177399	BLIstered cuticle [Source:UniProtKB/TrEMBL;Acc:Q8MXR1]	-1.63112	-1.85293	-0.221811	7.54351	73.476	2.14036e-09	1.51841e-07	-1.63112	-9.81688	1.16293e-08	6.94212e-07	9.56842	-1.85293	-11.0701	1.78625e-09	1.41598e-07	11.5258	-0.221811	-1.22841	0.23508	0.959966	-5.85982	7.32281	7.11196	6.46718	6.49951	7.16946	7.01111	7.19426	6.94137	9.01268	8.53646	8.29158	8.9622
WBGene00000257	WBGene00000257	bmk-1	179948	Kinesin-like protein [Source:UniProtKB/TrEMBL;Acc:G5EGL7]	0.014419	0.0911717	0.0767528	7.34939	1.34831	0.284631	0.404285	0.014419	0.239399	0.813496	0.87302	-7.87525	0.0911717	1.52839	0.143762	0.240052	-6.74975	0.0767528	1.28516	0.214994	0.959932	-5.83247	7.48014	7.42629	7.37319	7.33728	7.44021	7.39729	7.2145	7.26509	7.27861	7.3337	7.2157	7.42913
WBGene00000259	WBGene00000259	bpl-1	174039	Biotin Protein Ligase; Biotin protein ligase, holocarboxylase synthetase (70.9 kD) alternative variant b [Source:UniProtKB/TrEMBL;Acc:G5ECZ9]	0.031126	0.0569222	0.0257962	5.67967	0.325725	0.726163	0.796274	0.031126	0.436465	0.667679	0.761299	-7.58707	0.0569222	0.808029	0.429603	0.55169	-7.35362	0.0257962	0.365754	0.718803	0.992891	-6.37174	5.65703	5.66049	5.68131	5.83045	5.61513	5.57523	5.68665	5.82798	5.539	5.68494	5.62169	5.77133
WBGene00000262	WBGene00000262	bra-1	181481	BMP Receptor Associated protein family [Source:UniProtKB/TrEMBL;Acc:Q20741]	0.109171	0.087382	-0.021789	1.65335	0.246609	0.784038	0.840904	0.109171	0.660302	0.517405	0.637397	-6.44988	0.087382	0.534531	0.599502	0.702762	-6.52991	-0.021789	-0.134653	0.894378	0.998785	-5.49818	1.761	1.57618	1.50699	1.80961	2.01447	1.72573	1.51163	1.52239	1.5144	1.67949	1.64983	1.49098
WBGene00000263	WBGene00000263	F23H11.5	175254		0.267611	0.225006	-0.0426056	6.94705	6.88109	0.00601405	0.0189074	0.267611	3.44584	0.0028762	0.0108859	-3.05607	0.225006	2.90829	0.00936157	0.0264908	-4.2038	-0.0426056	-0.558078	0.583652	0.987325	-6.45732	6.86593	7.05981	7.02314	7.08554	6.90645	7.10277	7.08731	7.10266	6.78464	6.86685	6.94711	6.53046
WBGene00000264	WBGene00000264	brc-1	175499	BRCa homolog (Tumor suppressor gene Brca1) [Source:UniProtKB/TrEMBL;Acc:B6VQ61]	0.291512	0.310172	0.0186601	4.88258	11.2071	0.000686401	0.00319689	0.291512	3.93985	0.000956972	0.00455015	-1.63396	0.310172	4.24621	0.000483734	0.00234617	-0.956568	0.0186601	0.263261	0.795333	0.995703	-6.27384	5.01755	4.99583	5.0279	4.92181	4.81764	5.11131	4.95655	5.01069	4.68303	4.70278	4.75066	4.58692
WBGene00000265	WBGene00000265	brd-1	175959	BRCA1-associated RING domain protein 1 [Source:UniProtKB/Swiss-Prot;Acc:Q21209]	0.318368	0.262093	-0.0562754	5.36769	15.7995	0.00010843	0.000732847	0.318368	5.25323	5.3487e-05	0.000483953	1.17598	0.262093	4.34538	0.000388161	0.00196134	-0.827547	-0.0562754	-0.959414	0.350035	0.973757	-5.94067	5.47778	5.42165	5.42613	5.40961	5.43205	5.56739	5.46515	5.50213	5.09303	5.24153	5.21176	5.15816
WBGene00000266	WBGene00000266	bre-1	177717	GDP-mannose 4,6 dehydratase 1 [Source:UniProtKB/Swiss-Prot;Acc:Q18801]	-0.679661	-0.613681	0.0659801	5.18651	31.4428	1.32047e-06	2.35472e-05	-0.679661	-7.12431	1.21125e-06	2.57506e-05	5.07066	-0.613681	-6.56811	3.55909e-06	4.94585e-05	3.95188	0.0659801	0.660328	0.517388	0.98403	-6.08698	5.17013	5.02002	4.85897	4.96215	5.04531	4.90908	4.93719	4.87434	5.75348	5.51925	5.35799	5.82338
WBGene00000267	WBGene00000267	bre-2	189753	Beta-1,3-galactosyltransferase bre-2 [Source:UniProtKB/Swiss-Prot;Acc:Q6QMT2]	-0.323372	-0.431593	-0.108221	2.50581	5.33045	0.0151736	0.0403174	-0.323372	-2.35162	0.0302545	0.0712685	-4.4233	-0.431593	-3.14637	0.005572	0.0172517	-2.82063	-0.108221	-0.749845	0.463017	0.976865	-5.42213	2.14904	2.54646	2.24118	2.37039	2.46333	2.33665	2.28135	2.6019	2.71403	2.61067	2.66131	3.05024
WBGene00000268	WBGene00000268	bre-3	176332	Beta-1,4-mannosyltransferase bre-3 [Source:UniProtKB/Swiss-Prot;Acc:Q03562]	-0.21086	-0.261419	-0.0505594	6.42796	7.77548	0.00367128	0.0126534	-0.21086	-2.99133	0.00781868	0.0241848	-3.98185	-0.261419	-3.72499	0.00154534	0.00604429	-2.3864	-0.0505594	-0.709259	0.487232	0.979268	-6.28157	6.35638	6.2853	6.41375	6.24028	6.39729	6.38743	6.36293	6.3525	6.6351	6.44457	6.45427	6.80292
WBGene00000269	WBGene00000269	bre-4	190668	Beta-1,4-N-acetylgalactosaminyltransferase bre-4 [Source:UniProtKB/Swiss-Prot;Acc:Q9GUM2]	-0.0772347	-0.0757022	0.0015325	3.87612	0.406138	0.67216	0.754855	-0.0772347	-0.782674	0.443973	0.571005	-6.97637	-0.0757022	-0.778226	0.446525	0.566989	-6.98647	0.0015325	0.0155411	0.987771	0.998923	-6.04992	3.88289	3.79524	3.80631	3.92757	3.67517	3.9555	3.89834	3.88687	4.053	4.07659	3.74455	3.79471
WBGene00000270	WBGene00000270	bre-5	178142	Beta-1,3-galactosyltransferase bre-5 [Source:UniProtKB/Swiss-Prot;Acc:Q95US5]	0.293716	0.406035	0.112319	3.69925	9.82932	0.00129693	0.00540182	0.293716	3.04695	0.00692627	0.0219231	-3.29457	0.406035	4.32099	0.000409737	0.00205026	-0.525091	0.112319	1.23834	0.231466	0.959966	-5.30731	3.99469	3.77263	3.78325	3.90705	3.85556	3.8103	3.68945	3.67881	3.37189	3.40699	3.60031	3.50129
WBGene00000271	WBGene00000271	brf-1	174199	BRF (Transcription factor) homolog [Source:UniProtKB/TrEMBL;Acc:A0A131MCT5]	0.306757	0.324335	0.0175776	6.05814	14.897	0.000151436	0.000948231	0.306757	4.56789	0.000237352	0.00152372	-0.444987	0.324335	4.8737	0.000121431	0.000773962	0.232379	0.0175776	0.269849	0.79034	0.993985	-6.47467	6.23323	6.08426	6.18983	6.17635	6.23623	6.1311	5.99553	6.24323	5.77407	5.78072	5.8887	5.96071
WBGene00000273	WBGene00000273	brp-1	176637	Bypass of Response to Pheromone in yeast [Source:UniProtKB/TrEMBL;Acc:I2HAF4]	-0.0972987	-0.183102	-0.0858029	7.27262	3.4943	0.0521656	0.109066	-0.0972987	-1.40351	0.177447	0.287403	-6.91962	-0.183102	-2.64532	0.0164314	0.0417611	-4.78311	-0.0858029	-1.23101	0.234129	0.959966	-5.88355	7.17162	7.24314	7.17925	7.1426	7.03741	7.22676	7.41071	7.39828	7.44692	7.36544	7.37547	7.27227
WBGene00000274	WBGene00000274	btf-1	174965	BTAF (TBP-associated factor) homolog [Source:UniProtKB/TrEMBL;Acc:G5EF07]	0.16071	0.229612	0.0689021	6.8121	10.7059	0.000860737	0.00386276	0.16071	3.13243	0.00574493	0.0188671	-3.71716	0.229612	4.52078	0.000263338	0.00143111	-0.651549	0.0689021	1.36684	0.188472	0.958723	-5.68046	6.94656	6.91183	6.94672	6.83978	6.82147	6.88592	6.75202	6.908	6.65312	6.67432	6.67288	6.73042
WBGene00000275	WBGene00000275	bub-1	172468	Mitotic checkpoint serine/threonine-protein kinase bub-1 [Source:UniProtKB/Swiss-Prot;Acc:Q21776]	0.189563	0.25903	0.0694669	7.89378	17.1985	6.61227e-05	0.000496999	0.189563	4.11988	0.000640685	0.00330556	-1.65608	0.25903	5.68025	2.16646e-05	0.000198778	1.78266	0.0694669	1.5353	0.142065	0.953267	-5.5614	8.03544	7.96912	8.01906	7.98718	8.03858	7.90967	7.87184	7.91314	7.70339	7.75214	7.77795	7.74676
WBGene00000276	WBGene00000276	byn-1	175968	Cell adhesion protein byn-1 [Source:UniProtKB/Swiss-Prot;Acc:Q20932]	-0.0101209	-0.00562475	0.00449617	6.16288	0.0143242	0.985789	0.989775	-0.0101209	-0.1685	0.868065	0.911499	-7.75107	-0.00562475	-0.0944412	0.9258	0.949315	-7.76206	0.00449617	0.0752441	0.940849	0.998785	-6.5091	6.16604	6.15151	6.15095	6.17849	6.23406	6.22751	6.01544	6.15377	6.14022	6.13771	6.10727	6.2882
WBGene00000277	WBGene00000277	cab-1	181382		-0.100076	-0.12444	-0.0243636	6.59967	1.41068	0.269643	0.388779	-0.100076	-1.27022	0.220149	0.338266	-7.01323	-0.12444	-1.58855	0.129537	0.221714	-6.5811	-0.0243636	-0.308444	0.761278	0.992891	-6.51557	6.45506	6.6885	6.4762	6.58272	6.48394	6.46436	6.76385	6.58145	6.67943	6.72724	6.81936	6.47138
WBGene00000279	WBGene00000279	cah-1	186231	Carbonic AnHydrase [Source:UniProtKB/TrEMBL;Acc:A0A131MB23]	0.128385	0.0264919	-0.101893	3.27031	0.695583	0.511676	0.619083	0.128385	1.11079	0.281247	0.407159	-6.50729	0.0264919	0.229648	0.820949	0.874534	-7.09966	-0.101893	-0.894549	0.38281	0.973757	-5.52957	2.9567	3.41939	3.32943	3.29142	3.15667	3.43287	3.42143	3.36949	3.27249	3.16279	3.13959	3.26622
WBGene00000280	WBGene00000280	cah-2	174218	Putative carbonic anhydrase-like protein 2 [Source:UniProtKB/Swiss-Prot;Acc:Q18932]	-0.882233	-0.448105	0.434128	1.07843	5.49642	0.0136787	0.0370699	-0.882233	-3.27498	0.00419836	0.0147451	-2.17218	-0.448105	-1.83862	0.0824956	0.15429	-4.97506	0.434128	1.54505	0.139697	0.952069	-4.42057	0.662326	1.65245	0.697793	1.28159	0.398424	0.384436	1.2854	0.454669	1.67872	1.2665	1.20731	1.84852
WBGene00000281	WBGene00000281	cah-3	181713	Putative carbonic anhydrase 3 [Source:UniProtKB/Swiss-Prot;Acc:Q27504]	0.141342	0.152297	0.0109558	4.39166	1.78668	0.195915	0.30493	0.141342	1.56051	0.136014	0.233856	-6.21189	0.152297	1.70574	0.105217	0.187729	-6.00125	0.0109558	0.124322	0.902436	0.998785	-6.18235	4.53702	4.46504	4.51848	4.26242	4.2489	4.41459	4.56082	4.51332	4.32517	4.37075	4.3106	4.16117
WBGene00000282	WBGene00000282	cah-4	181478	Carbonic AnHydrase [Source:UniProtKB/TrEMBL;Acc:Q8WQD8]	-0.022893	-0.190209	-0.167316	5.75249	2.89874	0.0809816	0.154228	-0.022893	-0.267317	0.792258	0.857276	-7.67435	-0.190209	-2.20918	0.0403347	0.0867574	-5.42461	-0.167316	-1.93502	0.0688267	0.935775	-4.69795	5.8749	5.52503	5.52502	5.58777	5.74743	6.0062	5.79968	5.66806	5.84282	5.78072	5.95545	5.71232
WBGene00000283	WBGene00000283	cah-5	180972	Putative carbonic anhydrase 5 [Source:UniProtKB/Swiss-Prot;Acc:Q10462]	0.270391	0.293366	0.0229745	4.12787	2.65177	0.0978156	0.17841	0.270391	1.89203	0.0746528	0.146024	-5.62457	0.293366	2.08504	0.0515477	0.105841	-5.30179	0.0229745	0.168391	0.868149	0.998534	-6.12422	4.2212	4.3628	4.07672	4.26645	4.36065	4.07088	4.26949	4.13384	3.93199	4.1571	4.30595	3.36319
WBGene00000284	WBGene00000284	cah-6	189049	Carbonic AnHydrase [Source:UniProtKB/TrEMBL;Acc:O02637]	-0.747248	-0.16602	0.581228	1.72288	8.83798	0.00211126	0.0080582	-0.747248	-4.00299	0.00083128	0.00407829	-0.743793	-0.16602	-1.00245	0.329385	0.453286	-6.26101	0.581228	3.08012	0.00644214	0.86616	-2.28119	1.95039	1.92268	1.66673	1.91612	1.15412	0.813479	1.45053	1.61659	2.15403	1.77861	1.94086	2.23138
WBGene00000285	WBGene00000285	cal-1	179715	Calmodulin-like protein [Source:UniProtKB/Swiss-Prot;Acc:P04630]	0.0164031	0.156651	0.140248	3.43579	0.773866	0.475947	0.587766	0.0164031	0.114892	0.9098	0.939204	-7.15459	0.156651	1.13463	0.271385	0.390915	-6.53473	0.140248	1.01047	0.325636	0.969284	-5.4634	3.22226	3.88229	3.35311	3.67797	3.41628	3.19923	3.61484	3.31433	3.25957	3.29425	3.59271	3.38014
WBGene00000286	WBGene00000286	cal-2	182789	CALmodulin related genes; Calmodulin-like protein [Source:UniProtKB/TrEMBL;Acc:G5EEG0]	0.473143	0.4966	0.0234569	4.35303	15.9715	0.000101882	0.000696528	0.473143	4.73696	0.000163708	0.00114356	0.264219	0.4966	5.04109	8.44334e-05	0.000579869	0.927683	0.0234569	0.252821	0.803265	0.995898	-6.17543	4.38445	4.52714	4.51148	4.68927	4.44195	4.53603	4.64845	4.39868	4.1117	4.11977	4.11212	3.74323
WBGene00000287	WBGene00000287	cal-3	177143	CALmodulin related genes [Source:UniProtKB/TrEMBL;Acc:U4PQW9]	0.285766	0.160187	-0.125579	1.40608	0.623595	0.547178	0.649987	0.285766	1.10852	0.282201	0.408157	-5.98355	0.160187	0.622091	0.541666	0.652787	-6.39433	-0.125579	-0.50507	0.619625	0.991432	-5.34584	1.54295	1.00748	1.56222	1.56962	1.99408	0.703344	1.68079	1.70501	1.35347	1.48772	1.49527	0.673238
WBGene00000288	WBGene00000288	cal-4	177945	CALmodulin related genes [Source:UniProtKB/TrEMBL;Acc:G5EF93]	-0.193244	-0.311626	-0.118383	2.87318	2.8874	0.0816795	0.15515	-0.193244	-1.48147	0.155739	0.259898	-5.95709	-0.311626	-2.38672	0.0281593	0.0646679	-4.44324	-0.118383	-0.878218	0.391374	0.973757	-5.42331	2.64202	2.94051	2.43119	2.89279	2.91773	2.76449	2.86496	2.82548	2.9734	3.0383	2.85174	3.30224
WBGene00000289	WBGene00000289	cam-1	174473	Tyrosine-protein kinase receptor cam-1 [Source:UniProtKB/Swiss-Prot;Acc:G5EGK5]	0.270937	0.199182	-0.0717546	6.06406	7.05032	0.0054664	0.0174632	0.270937	3.61648	0.00196808	0.00802479	-2.5696	0.199182	2.66737	0.0156823	0.0402014	-4.58488	-0.0717546	-0.978501	0.340769	0.973394	-6.02829	6.17366	5.9894	6.05673	6.20814	6.32055	6.0783	6.01016	6.29401	5.91463	5.94711	5.95989	5.8125
WBGene00000292	WBGene00000292	cap-1	177497	F-actin-capping protein subunit alpha [Source:UniProtKB/Swiss-Prot;Acc:P34685]	0.0586519	0.0487291	-0.00992276	6.13374	0.604602	0.556995	0.658056	0.0586519	1.02392	0.319409	0.447387	-7.2238	0.0487291	0.857222	0.402569	0.525907	-7.38112	-0.00992276	-0.174879	0.863123	0.998534	-6.49516	6.03828	6.22309	6.20943	6.12175	6.16959	6.11102	6.14643	6.19347	6.09092	6.17686	6.03195	6.08868
WBGene00000293	WBGene00000293	cap-2	174673	F-actin-capping protein subunit beta [Source:UniProtKB/Swiss-Prot;Acc:P34686]	-0.0109316	0.0383184	0.04925	6.61954	0.454722	0.641703	0.72914	-0.0109316	-0.199945	0.84376	0.894953	-7.80407	0.0383184	0.707825	0.4881	0.605295	-7.56689	0.04925	0.907289	0.376216	0.973757	-6.15551	6.69309	6.69453	6.60508	6.60439	6.65445	6.6193	6.48602	6.6394	6.68246	6.61101	6.53783	6.60445
WBGene00000294	WBGene00000294	cas-1	181729	Adenylyl cyclase-associated protein [Source:UniProtKB/TrEMBL;Acc:H2L023]	-0.0425433	-0.0597498	-0.0172065	6.05252	0.533968	0.595259	0.690759	-0.0425433	-0.711339	0.485972	0.60906	-7.48846	-0.0597498	-1.00642	0.327525	0.451298	-7.23188	-0.0172065	-0.288163	0.776507	0.993341	-6.4514	6.03932	6.04352	6.06393	5.96059	5.87977	6.11237	6.0962	6.08952	6.11802	6.09868	6.09386	6.03082
WBGene00000295	WBGene00000295	cat-1	180837		0.331168	0.171997	-0.159171	0.946338	0.698694	0.510201	0.617986	0.331168	1.17848	0.25392	0.376906	-5.77988	0.171997	0.607154	0.551316	0.660999	-6.26542	-0.159171	-0.581959	0.567797	0.987013	-5.20477	0.93768	0.754116	1.00737	0.961685	0.398424	1.34054	1.41898	1.16524	0.00639965	0.920806	1.3939	0.925001
WBGene00000296	WBGene00000296	cat-2	173411	Tyrosine 3-monooxygenase [Source:UniProtKB/Swiss-Prot;Acc:P90986]	0.0356886	0.0868829	0.0511944	0.76799	0.0583261	0.943519	0.959893	0.0356886	0.136613	0.89285	0.92861	-6.3971	0.0868829	0.340972	0.737065	0.813238	-6.36386	0.0511944	0.200149	0.843603	0.997383	-5.27289	0.826039	0.843606	0.697793	0.837073	0.517522	0.584101	1.01697	0.853268	0.521278	1.39703	0.992958	-0.0195039
WBGene00000298	WBGene00000298	cat-4	179472	GTP cyclohydrolase 1 [Source:UniProtKB/Swiss-Prot;Acc:Q19980]	0.082671	-0.301004	-0.383675	6.79705	6.1703	0.00908446	0.0265704	0.082671	0.729094	0.475306	0.599606	-7.58517	-0.301004	-2.61253	0.0176083	0.0441447	-4.78829	-0.383675	-3.33976	0.0036384	0.831769	-2.11386	6.84699	6.47754	6.37186	6.57624	7.34328	6.83623	6.8079	6.83333	7.02167	6.91598	6.64374	6.8876
WBGene00000301	WBGene00000301	cav-1	177815	Caveolin-1 [Source:UniProtKB/Swiss-Prot;Acc:Q94051]	1.3247	1.33706	0.0123608	2.01497	21.7451	1.56303e-05	0.000157186	1.3247	5.65261	2.29545e-05	0.000248314	2.76559	1.33706	5.76886	1.80088e-05	0.000173019	3.00302	0.0123608	0.0668547	0.947433	0.998785	-5.69686	2.56297	1.94307	2.53147	2.78447	2.30677	2.66516	2.13369	2.65836	0.996563	1.12297	1.67885	0.727228
WBGene00000302	WBGene00000302	cav-2	179838	Caveolin-2 [Source:UniProtKB/Swiss-Prot;Acc:Q18879]	-0.574896	-0.743805	-0.168909	0.299539	3.57395	0.049264	0.10428	-0.574896	-1.99184	0.0617505	0.126194	-4.4849	-0.743805	-2.54454	0.020309	0.0497	-3.48493	-0.168909	-0.529098	0.603189	0.98948	-5.03592	0.146893	0.327537	0.236748	-0.860258	0.825197	-0.123686	0.0266691	-0.1748	0.431965	0.784342	1.03845	0.727228
WBGene00000366	WBGene00000366	cbp-1	176380		-0.118911	-0.119045	-0.000134143	8.74322	4.53567	0.0253671	0.061244	-0.118911	-2.59975	0.0180884	0.0475846	-5.02377	-0.119045	-2.61694	0.0174456	0.0437929	-4.98722	-0.000134143	-0.00292684	0.997697	0.999643	-6.784	8.72085	8.68666	8.74336	8.66201	8.7046	8.77041	8.66084	8.68073	8.82714	8.77909	8.74848	8.93395
WBGene00000367	WBGene00000367	cca-1	181045	Voltage-dependent T-type calcium channel subunit alpha [Source:UniProtKB/TrEMBL;Acc:G5EBS2]	-0.198292	-0.165877	0.0324155	5.82542	4.93786	0.0194869	0.0493731	-0.198292	-2.91504	0.00922581	0.0277015	-4.05123	-0.165877	-2.46828	0.0238024	0.0564568	-4.9575	0.0324155	0.47324	0.641718	0.992891	-6.3375	5.72863	5.83839	5.72281	5.82499	5.74285	5.74294	5.90449	5.60626	5.89074	5.85642	6.0249	6.01734
WBGene00000368	WBGene00000368	ccb-1	171933	Calcium Channel, Beta subunit [Source:UniProtKB/TrEMBL;Acc:O01661]	-0.253409	-0.243991	0.00941735	4.19021	6.35242	0.00815862	0.0243738	-0.253409	-3.12011	0.00590224	0.0192802	-3.28942	-0.243991	-3.05122	0.00686214	0.0204779	-3.44291	0.00941735	0.113649	0.910771	0.998785	-6.10505	4.10244	4.12472	4.13708	4.0774	4.14173	4.16738	4.09582	4.01347	4.41531	4.2636	4.49731	4.23291
WBGene00000369	WBGene00000369	ccf-1	176625	CCR4-NOT transcription complex subunit 7 [Source:UniProtKB/Swiss-Prot;Acc:Q17345]	0.225654	0.154263	-0.071391	4.60504	2.45689	0.113858	0.200751	0.225654	2.16192	0.0443092	0.0969356	-5.28153	0.154263	1.48429	0.154999	0.25439	-6.37029	-0.071391	-0.702762	0.491176	0.979806	-5.99461	4.92123	4.59958	4.45423	4.54733	4.57148	4.70273	4.6754	4.86717	4.60856	4.29743	4.5804	4.42484
WBGene00000370	WBGene00000370	ccg-1	178426	Conserved Cysteine/Glycine domain protein [Source:UniProtKB/TrEMBL;Acc:Q9NA39]	-0.0453702	0.0424225	0.0877927	5.57806	0.705435	0.50702	0.615503	-0.0453702	-0.607575	0.551042	0.666296	-7.47496	0.0424225	0.57826	0.570239	0.67697	-7.50289	0.0877927	1.1886	0.250011	0.959966	-5.72269	5.61846	5.69095	5.6061	5.58131	5.43395	5.43366	5.71291	5.55959	5.73843	5.58235	5.46807	5.50579
WBGene00000371	WBGene00000371	cco-1	172832	Cytochrome C Oxidase [Source:UniProtKB/TrEMBL;Acc:P90849]	0.196194	0.17149	-0.0247041	7.21178	5.90372	0.0106574	0.0302267	0.196194	3.14788	0.00555348	0.0183926	-3.73057	0.17149	2.76421	0.0127618	0.0340291	-4.53161	-0.0247041	-0.401574	0.692716	0.992891	-6.55936	7.25437	7.23075	7.27844	7.27859	7.25978	7.21301	7.30465	7.35708	7.01352	7.22585	7.20452	6.91911
WBGene00000372	WBGene00000372	cyp-13A7	188362	Putative cytochrome P450 CYP13A7 [Source:UniProtKB/Swiss-Prot;Acc:Q27519]	-0.740701	-0.772896	-0.0321949	-0.438662	2.04557	0.158245	0.258961	-0.740701	-1.70385	0.105575	0.19192	-4.73401	-0.772896	-1.79704	0.0890943	0.164062	-4.59803	-0.0321949	-0.067045	0.947283	0.998785	-4.9848	-0.557924	-1.56727	-0.681024	-0.195655	-0.649499	-0.228952	-1.03921	-0.871216	0.125125	-0.926187	-0.360693	1.32583
WBGene00000373	WBGene00000373	cyp-14A5	178926	CYtochrome P450 family [Source:UniProtKB/TrEMBL;Acc:Q27531]	-0.616999	-0.832136	-0.215136	5.00818	8.33514	0.00273162	0.00992857	-0.616999	-2.95622	0.00843823	0.0257473	-3.84208	-0.832136	-3.91821	0.00100428	0.00424796	-1.72579	-0.215136	-0.955911	0.351754	0.973757	-5.8102	5.37244	4.38905	4.35606	4.4514	5.18006	5.40975	4.40851	4.56148	5.48313	5.44007	5.19176	5.84643
WBGene00000374	WBGene00000374	cyp-31A1	NA		-0.188356	-0.259022	-0.070666	3.74426	3.90695	0.0389315	0.0866227	-0.188356	-1.96252	0.0653157	0.131599	-5.43704	-0.259022	-2.71156	0.0142782	0.0371863	-4.0306	-0.070666	-0.719104	0.48129	0.977814	-5.75228	3.60705	3.68455	3.63011	3.60341	3.77417	3.70706	3.83401	3.51724	3.89487	3.99133	3.9726	3.69662
WBGene00000375	WBGene00000375	cyp-44A1	173936	Probable cytochrome P450 CYP44 [Source:UniProtKB/Swiss-Prot;Acc:Q09660]	0.538972	0.548715	0.00974323	5.04877	28.257	2.76659e-06	4.19595e-05	0.538972	6.41543	4.81968e-06	7.46002e-05	3.70739	0.548715	6.60295	3.32264e-06	4.72768e-05	4.08579	0.00974323	0.124138	0.902579	0.998785	-6.34975	5.2462	5.196	5.21832	5.26795	5.39753	5.18487	5.07767	5.22399	4.58026	4.71847	4.90907	4.55742
WBGene00000376	WBGene00000376	ccr-4	178184	CCR (Yeast CCR4/NOT complex component) homolog; CCR4 [Source:UniProtKB/TrEMBL;Acc:G5EE09]	0.164375	0.155554	-0.00882147	7.56742	5.3789	0.0147193	0.039313	0.164375	2.90833	0.00936078	0.0279823	-4.27356	0.155554	2.76649	0.0126996	0.0338864	-4.56413	-0.00882147	-0.157925	0.876271	0.998534	-6.66493	7.71144	7.56432	7.6471	7.53953	7.6458	7.71809	7.4706	7.66605	7.45827	7.41491	7.48118	7.49042
WBGene00000377	WBGene00000377	cct-1	174318	T-complex protein 1 subunit alpha [Source:UniProtKB/Swiss-Prot;Acc:P41988]	0.184062	0.229622	0.0455603	8.24498	10.5053	0.000943842	0.0041632	0.184062	3.45283	0.00283195	0.0107502	-3.17157	0.229622	4.34064	0.000392267	0.00197851	-1.19773	0.0455603	0.867717	0.396947	0.973757	-6.3626	8.36455	8.3438	8.33399	8.3045	8.2974	8.33569	8.21012	8.32162	8.13427	8.14275	8.21284	7.9374
WBGene00000378	WBGene00000378	cct-2	174421	T-complex protein 1 subunit beta [Source:UniProtKB/Swiss-Prot;Acc:P47207]	0.184441	0.183261	-0.00118002	7.67665	6.6238	0.00696737	0.0214085	0.184441	3.15333	0.00548749	0.0182326	-3.76582	0.183261	3.15081	0.00551796	0.0171169	-3.76914	-0.00118002	-0.0204401	0.983917	0.998923	-6.68935	7.77733	7.75947	7.76839	7.6428	7.71675	7.75522	7.63709	7.83936	7.51509	7.55302	7.70224	7.45186
WBGene00000379	WBGene00000379	cct-4	174330	T-complex protein 1 subunit delta [Source:UniProtKB/Swiss-Prot;Acc:P47208]	0.17162	0.160229	-0.0113906	7.90399	7.1905	0.00505451	0.0164016	0.17162	3.38285	0.00330735	0.0121695	-3.29294	0.160229	3.17432	0.00524024	0.0164215	-3.7415	-0.0113906	-0.227196	0.822826	0.996197	-6.68483	7.99622	7.92879	7.97299	7.91452	7.99435	7.96143	7.88489	8.0153	7.74917	7.82895	7.90466	7.69562
WBGene00000380	WBGene00000380	cct-5	175588	T-complex protein 1 subunit epsilon [Source:UniProtKB/Swiss-Prot;Acc:P47209]	0.165154	0.184514	0.0193606	8.48582	9.15645	0.00180013	0.00706626	0.165154	3.47235	0.00271185	0.0103707	-3.15342	0.184514	3.90414	0.0010363	0.00435446	-2.19625	0.0193606	0.412257	0.68501	0.992891	-6.68062	8.59275	8.54522	8.53114	8.5455	8.53894	8.55321	8.45069	8.59293	8.36478	8.41268	8.44621	8.25508
WBGene00000381	WBGene00000381	cct-6	175819	T-complex protein 1 subunit zeta [Source:UniProtKB/Swiss-Prot;Acc:P46550]	0.243531	0.26334	0.0198091	7.78756	11.3469	0.000645063	0.00304566	0.243531	3.94123	0.000954016	0.00453888	-2.0451	0.26334	4.28966	0.000439238	0.00217014	-1.26547	0.0198091	0.326172	0.748048	0.992891	-6.64788	7.90014	7.86843	7.9005	7.85952	7.86415	7.95431	7.73201	7.89945	7.65672	7.70172	7.69781	7.41481
WBGene00000382	WBGene00000382	cdc-6	172029	Cell Division Cycle related [Source:UniProtKB/TrEMBL;Acc:P91155]	0.262441	0.317859	0.0554184	5.61589	12.9849	0.000321071	0.00172898	0.262441	3.90438	0.00103575	0.00484623	-1.85319	0.317859	4.79409	0.000144471	0.000885917	0.122496	0.0554184	0.853128	0.404776	0.973757	-6.07609	5.66246	5.70595	5.76903	5.81676	5.73058	5.68978	5.58904	5.71407	5.27418	5.4191	5.50905	5.50579
WBGene00000383	WBGene00000383	cdc-14	173945	Cell Division Cycle related [Source:UniProtKB/TrEMBL;Acc:A0A0K3ATW0]	0.241838	0.202176	-0.0396618	7.35901	13.545	0.00025595	0.00144299	0.241838	4.84398	0.000129559	0.000950099	0.00904392	0.202176	4.06466	0.000724535	0.00325675	-1.72474	-0.0396618	-0.806009	0.430737	0.973757	-6.32771	7.31765	7.38217	7.44474	7.50794	7.47604	7.45844	7.41571	7.45675	7.14404	7.22969	7.24207	7.23141
WBGene00000386	WBGene00000386	cdc-25.1	172353	M-phase inducer phosphatase cdc-25.1 [Source:UniProtKB/Swiss-Prot;Acc:O44552]	0.487186	0.477561	-0.00962521	7.24998	38.7775	2.93911e-07	7.17554e-06	0.487186	7.68249	4.28297e-07	1.13941e-05	5.89073	0.477561	7.56888	5.27431e-07	1.18294e-05	5.67795	-0.00962521	-0.156363	0.877484	0.998534	-6.64397	7.50188	7.27164	7.41692	7.42919	7.4742	7.42412	7.26028	7.49755	6.86468	6.89611	7.03811	6.92345
WBGene00000387	WBGene00000387	cdc-25.2	178645	M-phase inducer phosphatase cdc-25.2 [Source:UniProtKB/Swiss-Prot;Acc:O44628]	0.390259	0.319757	-0.0705021	2.97074	5.29515	0.0155144	0.0409859	0.390259	3.04384	0.00697348	0.0220369	-3.12666	0.319757	2.50653	0.0219847	0.0529211	-4.21323	-0.0705021	-0.581751	0.567934	0.987013	-5.69743	3.03411	2.86771	3.16966	3.1414	2.81684	3.31611	3.09198	3.26428	2.76977	2.75154	2.78658	2.60749
WBGene00000388	WBGene00000388	cdc-25.3	176260	M-phase inducer phosphatase cdc-25.3 [Source:UniProtKB/Swiss-Prot;Acc:P30634]	1.23315	1.19365	-0.0394956	4.13167	60.9414	9.46254e-09	4.9145e-07	1.23315	9.67981	1.44209e-08	8.28037e-07	9.8515	1.19365	9.43357	2.13394e-08	9.95329e-07	9.45369	-0.0394956	-0.371814	0.714363	0.992891	-6.14097	4.57205	4.35521	4.49383	4.63727	4.60884	4.44057	4.33011	4.79849	3.15879	3.56113	3.5063	3.10224
WBGene00000389	WBGene00000389	cdc-25.4	191612	Cell Division Cycle related [Source:UniProtKB/TrEMBL;Acc:Q21762]	-0.43841	-0.167522	0.270889	2.32171	3.22745	0.0633602	0.127201	-0.43841	-2.51204	0.0217342	0.0549602	-4.04047	-0.167522	-1.01634	0.322909	0.44591	-6.38434	0.270889	1.52953	0.143482	0.954272	-4.62878	2.37741	2.46419	2.13589	2.3853	2.4927	2.0521	2.13369	1.66148	2.33736	2.34559	2.55575	2.86998
WBGene00000390	WBGene00000390	cdc-42	174233	Cell division control protein 42 homolog [Source:UniProtKB/Swiss-Prot;Acc:Q05062]	0.0514155	-0.0409177	-0.0923332	6.62155	1.41591	0.268428	0.387654	0.0514155	0.933308	0.362987	0.491752	-7.38164	-0.0409177	-0.743757	0.466602	0.585833	-7.53642	-0.0923332	-1.68032	0.11013	0.947703	-5.21633	6.526	6.55245	6.65833	6.5738	6.57172	6.78054	6.64275	6.68563	6.65497	6.62938	6.54671	6.6339
WBGene00000391	WBGene00000391	cdd-1	183546	Cytidine deaminase [Source:UniProtKB/TrEMBL;Acc:Q22922]	-0.0498142	-0.252213	-0.202399	3.07937	2.45489	0.114037	0.201045	-0.0498142	-0.420354	0.679192	0.770666	-7.00723	-0.252213	-2.10014	0.050046	0.103245	-5.01245	-0.202399	-1.66657	0.112871	0.947703	-4.60143	2.88423	3.18268	2.83039	2.8068	3.30478	2.98058	3.27051	2.96631	3.24653	3.05816	3.21087	3.18174
WBGene00000392	WBGene00000392	cdd-2	186044	Cytidine deaminase [Source:UniProtKB/TrEMBL;Acc:Q20628]	0.249302	0.211292	-0.0380103	4.06221	4.37567	0.0282346	0.0668805	0.249302	2.73393	0.0136137	0.0377397	-4.04607	0.211292	2.338	0.031106	0.0701759	-4.82322	-0.0380103	-0.432192	0.670724	0.992891	-6.02532	4.06604	4.03732	4.21239	4.16209	4.08982	4.19816	4.11071	4.21889	3.85248	4.06191	4.01873	3.70338
WBGene00000393	WBGene00000393	cdf-1	180923	Cation diffusion facilitator family protein 1 [Source:UniProtKB/Swiss-Prot;Acc:Q95QW4]	-0.0560675	-0.140424	-0.0843567	4.98528	1.80482	0.192974	0.30161	-0.0560675	-0.753049	0.461137	0.586837	-7.26963	-0.140424	-1.89203	0.074652	0.142673	-5.8407	-0.0843567	-1.12589	0.27497	0.959966	-5.67878	4.90301	5.00556	4.87814	4.85643	5.16417	4.97575	4.89195	4.94866	5.07655	5.16802	4.98365	4.96384
WBGene00000395	WBGene00000395	cdh-3	176085	Cadherin-3 [Source:UniProtKB/Swiss-Prot;Acc:P34616]	-1.3206	-1.20795	0.112648	4.37606	95.7483	2.47948e-10	3.19396e-08	-1.3206	-12.2822	3.37895e-10	4.98609e-08	13.5931	-1.20795	-11.642	8.00671e-10	8.16518e-08	12.7009	0.112648	0.941819	0.358729	0.973757	-5.6414	3.84043	4.24866	4.00875	3.93265	3.98003	3.97933	4.01899	3.62882	5.19665	5.00869	5.31704	5.34026
WBGene00000396	WBGene00000396	cdh-4	175590	Cadherin-4 [Source:UniProtKB/TrEMBL;Acc:A0A1C3NSI5]	0.0368865	0.0222248	-0.0146617	7.70532	0.184344	0.833197	0.878986	0.0368865	0.601959	0.554693	0.669187	-7.75551	0.0222248	0.364507	0.719718	0.799505	-7.8721	-0.0146617	-0.240451	0.812693	0.996124	-6.65737	7.679	7.64082	7.68997	7.82165	7.7399	7.75393	7.64819	7.74638	7.71615	7.4927	7.73153	7.80244
WBGene00000397	WBGene00000397	cdh-5	177671	CaDHerin family [Source:UniProtKB/TrEMBL;Acc:X5M8R9]	-2.19205	-1.97168	0.220371	3.39812	93.5117	3.01219e-10	3.59325e-08	-2.19205	-12.042	4.6504e-10	6.50391e-08	13.3553	-1.97168	-11.6011	8.47132e-10	8.50608e-08	12.7445	0.220371	1.02683	0.318074	0.965611	-5.27592	2.42927	2.88889	2.95944	3.00324	2.30677	2.63548	3.0202	2.43094	5.02594	4.51429	4.50543	5.02978
WBGene00000399	WBGene00000399	cdh-7	175143	CaDHerin family [Source:UniProtKB/TrEMBL;Acc:O62328]	-4.38607	-4.33442	0.0516555	2.23343	222.269	1.96148e-13	3.75509e-10	-4.38607	-18.0087	5.62096e-13	1.00554e-09	19.0772	-4.33442	-18.5098	3.51008e-13	6.87274e-10	19.5563	0.0516555	0.160039	0.874629	0.998534	-5.27929	0.662326	1.2559	1.1221	0.121755	1.39093	0.759462	0.837695	0.0444136	5.19156	4.93001	5.07108	5.31624
WBGene00000401	WBGene00000401	cdh-9	186608	CaDHerin family [Source:UniProtKB/TrEMBL;Acc:Q21035]	-1.45109	-1.43223	0.0188597	1.6765	32.3755	1.07514e-06	2.00679e-05	-1.45109	-6.92787	1.76393e-06	3.47812e-05	5.28275	-1.43223	-7.00954	1.50777e-06	2.60107e-05	5.43226	0.0188597	0.0773281	0.939214	0.998785	-5.38601	1.0413	1.43933	1.00737	1.31312	0.573576	1.51369	1.54124	1.13373	2.89202	2.2624	2.57131	2.7447
WBGene00000402	WBGene00000402	cdh-10	183476	CaDHerin family [Source:UniProtKB/TrEMBL;Acc:Q5F4U0]	-3.85954	-3.64558	0.21396	3.12055	405.282	1.02182e-15	1.00037e-11	-3.85954	-24.3096	3.08445e-15	3.01967e-11	24.1825	-3.64558	-24.9955	1.89309e-15	1.9348e-11	24.8148	0.21396	1.06527	0.300807	0.962592	-5.05791	1.87759	1.77126	2.1895	2.07171	1.99408	1.48068	1.80802	1.7263	5.72791	5.39782	5.56647	5.78889
WBGene00000403	WBGene00000403	casy-1	174006	CAlSYntenin/Alcadein homolog; Calsyntenin [Source:UniProtKB/TrEMBL;Acc:G5ED46]	-0.188026	-0.150795	0.0372315	6.84052	5.49264	0.0137109	0.0371364	-0.188026	-3.11935	0.00591202	0.0193026	-3.75603	-0.150795	-2.52373	0.021211	0.0514764	-4.98257	0.0372315	0.615199	0.546107	0.986822	-6.39649	6.81811	6.88376	6.69045	6.81521	6.77739	6.66317	6.93462	6.68699	6.9395	6.94761	6.9759	6.95137
WBGene00000405	WBGene00000405	cdk-1	176374	Cyclin-dependent kinase 1 [Source:UniProtKB/Swiss-Prot;Acc:P34556]	0.438469	0.50966	0.0711907	6.76164	33.3125	8.78612e-07	1.69323e-05	0.438469	6.44472	4.5463e-06	7.17297e-05	3.50743	0.50966	7.56497	5.31241e-07	1.18741e-05	5.71872	0.0711907	1.08385	0.292705	0.960722	-6.01584	7.03551	6.80935	7.01079	6.96417	6.95869	6.8476	6.71597	7.00535	6.39628	6.49464	6.50276	6.3963
WBGene00000406	WBGene00000406	cdk-4	181472	Cyclin-dependent kinase 4 homolog [Source:UniProtKB/Swiss-Prot;Acc:Q9XTR1]	0.682158	0.613158	-0.0689995	2.20676	7.42899	0.00443069	0.0146945	0.682158	3.49108	0.00260131	0.0100244	-1.96724	0.613158	3.15401	0.00547929	0.0170158	-2.68371	-0.0689995	-0.390512	0.700732	0.992891	-5.6175	2.63098	2.3	1.94128	2.61772	2.65738	2.2215	2.29879	2.57869	1.37759	2.13724	1.84169	1.82395
WBGene00000407	WBGene00000407	cdk-5	176774	Cyclin-dependent-like kinase 5 [Source:UniProtKB/Swiss-Prot;Acc:G5ECH7]	0.377778	0.431424	0.0536456	4.02633	8.3092	0.00276872	0.0100318	0.377778	3.23808	0.00455424	0.015752	-2.96825	0.431424	3.76855	0.00140228	0.00558855	-1.82135	0.0536456	0.490859	0.629445	0.991578	-6.00339	4.34112	4.11576	4.2591	4.03548	3.88908	4.16218	4.10576	4.36515	3.80436	3.79813	3.93099	3.49353
WBGene00000408	WBGene00000408	cdk-7	171784	Cyclin-dependent kinase 7 [Source:UniProtKB/Swiss-Prot;Acc:G5EFV5]	0.23739	0.223102	-0.0142876	5.83802	8.22904	0.00288696	0.0103835	0.23739	3.60379	0.00202448	0.0082222	-2.5609	0.223102	3.41332	0.00309138	0.0106378	-2.97872	-0.0142876	-0.222268	0.826603	0.996197	-6.45032	5.84776	5.81091	5.98275	5.98527	5.9765	5.84535	5.89878	5.95173	5.57073	5.63951	5.75542	5.7873
WBGene00000409	WBGene00000409	cdk-8	172677	Cyclin-dependent kinase 8 [Source:UniProtKB/Swiss-Prot;Acc:P90866]	0.298506	0.258061	-0.0404449	5.43551	8.35852	0.00269865	0.00983611	0.298506	3.75675	0.00143967	0.00625998	-2.15337	0.258061	3.26912	0.00425295	0.013835	-3.22069	-0.0404449	-0.52504	0.605949	0.989884	-6.2716	5.45919	5.4307	5.6273	5.50826	5.63667	5.51334	5.39392	5.62621	5.10572	5.1703	5.41731	5.33157
WBGene00000410	WBGene00000410	cdk-9	173023	Probable cyclin-dependent kinase 9 [Source:UniProtKB/Swiss-Prot;Acc:Q9TVL3]	-0.00393624	0.0105683	0.0145045	5.05861	0.0200266	0.980194	0.985917	-0.00393624	-0.0519882	0.95911	0.973882	-7.56891	0.0105683	0.14153	0.88902	0.923122	-7.56593	0.0145045	0.193252	0.848921	0.997472	-6.30547	5.14321	5.04146	5.13424	4.94967	4.95059	4.98754	5.02364	5.22959	5.03924	5.07844	5.14053	4.97783
WBGene00000411	WBGene00000411	cdl-1	174659	Histone RNA hairpin-binding protein [Source:UniProtKB/Swiss-Prot;Acc:Q09599]	0.440192	0.461111	0.0209194	6.53298	40.7276	2.04918e-07	5.39286e-06	0.440192	7.59754	5.00363e-07	1.29004e-05	5.8068	0.461111	8.02005	2.33061e-07	6.22555e-06	6.59611	0.0209194	0.374007	0.712759	0.992891	-6.50673	6.71871	6.62996	6.75113	6.67359	6.59221	6.73578	6.57816	6.77962	6.20483	6.24236	6.28883	6.19787
WBGene00000412	WBGene00000412	cdr-1	180064	CaDmium Responsive; Cadmium-inducible lysosomal protein CDR-1 [Source:UniProtKB/TrEMBL;Acc:G5EE89]	0.00493571	-0.662408	-0.667344	1.57819	7.5682	0.00410638	0.0138316	0.00493571	0.0274241	0.978423	0.985576	-6.71763	-0.662408	-3.35732	0.00349973	0.0117639	-2.10224	-0.667344	-3.38116	0.00331974	0.812506	-1.81111	1.34115	0.927868	1.00737	1.24935	1.97339	1.80787	1.75847	1.70501	2.09706	1.9156	1.24661	1.82395
WBGene00000413	WBGene00000413	cdt-1	171896	CDT (S. pombe CDC10 Dependent Transcript) homolog [Source:UniProtKB/TrEMBL;Acc:Q86S68]	0.385944	0.34082	-0.045124	4.82508	9.65692	0.001409	0.00576916	0.385944	4.00572	0.000826246	0.00405813	-1.47533	0.34082	3.56151	0.00222426	0.00816478	-2.45758	-0.045124	-0.491291	0.629145	0.991578	-6.1792	4.98543	4.71079	5.05462	4.9396	4.81183	5.10591	4.82432	5.12329	4.5932	4.46305	4.72654	4.55369
WBGene00000414	WBGene00000414	cec-1	176190	Chromo domain-containing protein cec-1 [Source:UniProtKB/Swiss-Prot;Acc:P34618]	-0.262389	-0.306674	-0.0442848	3.38962	4.61562	0.0240568	0.0586662	-0.262389	-2.39127	0.0278979	0.0670233	-4.57184	-0.306674	-2.82412	0.0112239	0.0306292	-3.71708	-0.0442848	-0.391926	0.699705	0.992891	-5.83669	3.38211	3.24149	3.16074	3.31497	3.36161	3.28776	3.07183	3.5294	3.72198	3.47507	3.5063	3.59865
WBGene00000415	WBGene00000415	ced-1	173064	Cell death abnormality protein 1 [Source:UniProtKB/Swiss-Prot;Acc:Q9XWD6]	-0.0469979	0.0512927	0.0982906	6.91637	1.50986	0.247581	0.363958	-0.0469979	-0.824859	0.420227	0.548207	-7.5069	0.0512927	0.910993	0.374314	0.498915	-7.43543	0.0982906	1.73761	0.0993233	0.945523	-5.1605	6.94266	6.92407	7.02867	6.97591	6.82147	6.89926	6.78178	6.96898	7.0312	6.89473	6.89936	6.8263
WBGene00000416	WBGene00000416	ced-2	176968	Cell death abnormality protein 2 [Source:UniProtKB/Swiss-Prot;Acc:Q9NHC3]	0.345818	0.329096	-0.0167222	4.71714	10.1645	0.00110633	0.00474521	0.345818	3.97871	0.000877526	0.00424551	-1.51235	0.329096	3.82405	0.001239	0.00505198	-1.85782	-0.0167222	-0.201456	0.842597	0.997383	-6.25561	4.91215	4.87368	4.76498	4.71605	4.81764	4.93673	4.63478	4.94413	4.3528	4.5286	4.61835	4.49654
WBGene00000417	WBGene00000417	ced-3	178272	Cell death protein 3 Cell death protein 3 subunit 1 Cell death protein 3 subunit 2 [Source:UniProtKB/Swiss-Prot;Acc:P42573]	0.461682	0.393598	-0.0680837	5.86202	17.0522	6.95455e-05	0.000514626	0.461682	5.39869	3.92212e-05	0.000380362	1.41413	0.393598	4.61799	0.000212563	0.0012023	-0.298407	-0.0680837	-0.828069	0.418453	0.973757	-6.14223	6.06823	5.7744	6.09469	5.93549	5.98039	6.1417	5.84044	6.17907	5.46636	5.55813	5.68921	5.61185
WBGene00000418	WBGene00000418	ced-4	175643	Cell death protein 4 [Source:UniProtKB/Swiss-Prot;Acc:P30429]	0.444088	0.490529	0.0464407	5.1564	21.0639	1.91281e-05	0.000183863	0.444088	5.28077	5.04264e-05	0.000462107	1.28688	0.490529	5.91295	1.33621e-05	0.000136266	2.63603	0.0464407	0.585613	0.565392	0.987013	-6.199	5.38234	5.12638	5.43356	5.38571	5.198	5.35389	5.29745	5.29871	4.74228	4.9028	5.02944	4.71937
WBGene00000419	WBGene00000419	ced-5	177942	CED-5 [Source:UniProtKB/TrEMBL;Acc:G5EEN3]	0.232882	0.264403	0.0315209	7.67009	16.7574	7.70579e-05	0.000555268	0.232882	4.64858	0.000198739	0.00132945	-0.453811	0.264403	5.31538	4.68332e-05	0.000365336	1.01717	0.0315209	0.640113	0.530147	0.985501	-6.48051	7.76192	7.74938	7.74172	7.81719	7.7814	7.77918	7.68761	7.69872	7.42285	7.44634	7.54612	7.60751
WBGene00000420	WBGene00000420	ced-6	175773	Cell death protein 6 [Source:UniProtKB/Swiss-Prot;Acc:O76337]	0.425743	0.456985	0.0312414	5.44686	23.923	8.43454e-06	9.67075e-05	0.425743	5.73044	1.95088e-05	0.000219782	2.20031	0.456985	6.22383	7.08251e-06	8.35835e-05	3.23358	0.0312414	0.442579	0.663332	0.992891	-6.32365	5.53807	5.60078	5.65773	5.64619	5.46392	5.59078	5.60314	5.65007	5.14137	5.31562	5.19929	4.94972
WBGene00000421	WBGene00000421	ced-7	176352	ABC transporter ced-7 [Source:UniProtKB/Swiss-Prot;Acc:P34358]	0.0479786	0.072535	0.0245563	8.21884	1.16923	0.333066	0.452846	0.0479786	0.989503	0.335506	0.463927	-7.49216	0.072535	1.5061	0.149353	0.247301	-6.86757	0.0245563	0.51015	0.616132	0.990791	-6.6047	8.18151	8.28061	8.2758	8.2665	8.26398	8.25595	8.19069	8.19494	8.15207	8.10534	8.15141	8.30642
WBGene00000422	WBGene00000422	ced-8	184190	Cell death abnormality protein 8 [Source:UniProtKB/Swiss-Prot;Acc:O17386]	0.918121	0.644461	-0.27366	0.964541	7.75589	0.00371012	0.0127558	0.918121	3.82846	0.00122689	0.00555432	-0.968848	0.644461	2.6377	0.016698	0.0423232	-3.40374	-0.27366	-1.28693	0.214389	0.959932	-4.73078	0.93768	0.556536	1.2951	1.48909	1.22584	1.37687	1.38673	1.36844	0.066983	0.274661	0.795115	0.673238
WBGene00000423	WBGene00000423	ced-9	3565776	Apoptosis regulator ced-9 [Source:UniProtKB/Swiss-Prot;Acc:P41958]	0.382655	0.35767	-0.0249853	5.27291	22.0933	1.41215e-05	0.000144992	0.382655	5.91954	1.31818e-05	0.000162633	2.62684	0.35767	5.57469	2.70337e-05	0.000237896	1.89336	-0.0249853	-0.403757	0.691138	0.992891	-6.30574	5.41647	5.33751	5.3846	5.38941	5.44901	5.48241	5.29311	5.40812	5.01253	4.93539	5.11155	5.04845
WBGene00000424	WBGene00000424	ced-10	177111	Ras-related protein ced-10 [Source:UniProtKB/Swiss-Prot;Acc:Q03206]	-0.0566607	-0.098048	-0.0413873	5.48884	1.12657	0.345913	0.466105	-0.0566607	-0.860367	0.400878	0.529564	-7.2777	-0.098048	-1.49862	0.151269	0.249882	-6.5441	-0.0413873	-0.627414	0.53825	0.986507	-6.2015	5.41164	5.30045	5.53885	5.51675	5.45648	5.60234	5.41806	5.46146	5.56023	5.50484	5.57228	5.51733
WBGene00000425	WBGene00000425	ced-11	176288		-0.83513	-1.09951	-0.264384	2.67748	17.1548	6.71256e-05	0.000502151	-0.83513	-4.35158	0.000382864	0.00221724	-0.261727	-1.09951	-5.57318	2.71196e-05	0.000238225	2.41358	-0.264384	-1.21151	0.241335	0.959966	-5.01911	1.87759	2.42123	2.17185	2.41467	2.22162	2.33665	3.10195	2.28079	3.35983	2.891	3.31621	3.69662
WBGene00000426	WBGene00000426	ced-12	172890	Cell death abnormality protein 12 [Source:UniProtKB/Swiss-Prot;Acc:Q8STE5]	0.222615	0.225879	0.00326464	5.72524	8.36423	0.00269066	0.00981796	0.222615	3.49963	0.00255237	0.00988634	-2.77087	0.225879	3.58369	0.0021171	0.00783163	-2.58758	0.00326464	0.0526497	0.95859	0.998785	-6.45627	5.837	5.72668	5.78217	5.85476	5.71041	5.8774	5.72586	5.874	5.51745	5.55464	5.55085	5.687
WBGene00000428	WBGene00000428	ceh-1	191614	Homeobox protein ceh-1 [Source:RefSeq peptide;Acc:NP_508796]	0.449765	0.351929	-0.0978364	-2.22733	0.242949	0.786837	0.843301	0.449765	0.661241	0.516816	0.636912	-5.36293	0.351929	0.517997	0.610756	0.711796	-5.432	-0.0978364	-0.152698	0.880332	0.998534	-4.80054	-4.03044	-1.56727	-1.52942	-1.82494	-2.44386	-1.87837	-1.03921	-3.17702	-2.80708	-3.82408	-2.28676	-1.65432
WBGene00000429	WBGene00000429	ceh-2	191615	Homeobox protein ceh-2 [Source:UniProtKB/Swiss-Prot;Acc:G5ECT8]	-0.213058	0.134229	0.347287	-0.346899	0.526245	0.599617	0.694458	-0.213058	-0.608715	0.550303	0.665859	-5.8663	0.134229	0.414551	0.683359	0.770215	-6.02981	0.347287	1.01802	0.322132	0.967009	-4.73094	-0.460323	0.388284	-0.150356	-0.603194	-0.783917	-0.749245	-0.467798	-0.341949	-0.422796	-1.09144	0.215815	-0.0195039
WBGene00000430	WBGene00000430	ceh-5	191616	Homeobox protein ceh-5 [Source:UniProtKB/Swiss-Prot;Acc:P20269]	-0.930887	-0.964056	-0.0331689	-0.528461	4.85069	0.0206197	0.051774	-0.930887	-2.63228	0.0168902	0.0450068	-3.15278	-0.964056	-2.7599	0.0128798	0.0343104	-2.91583	-0.0331689	-0.0825925	0.935085	0.998785	-4.95525	-0.662611	-1.1669	-1.12866	-0.726008	-0.526544	-1.10239	-0.725396	-1.15274	-0.599853	0.685623	-0.0438315	0.434473
WBGene00000431	WBGene00000431	ceh-6	172640	Homeobox protein ceh-6 [Source:UniProtKB/Swiss-Prot;Acc:P20268]	-0.431204	-0.660221	-0.229016	0.846142	4.66662	0.0232603	0.0571366	-0.431204	-2.00574	0.0601213	0.123666	-4.60875	-0.660221	-3.00383	0.00760885	0.022226	-2.70245	-0.229016	-0.976738	0.341618	0.973515	-4.90269	0.321717	1.00748	0.427302	0.38177	0.729748	0.584101	1.24998	0.5048	1.11607	1.16021	1.3939	1.13929
WBGene00000433	WBGene00000433	ceh-8	191617	Homeobox protein ceh-8 [Source:UniProtKB/Swiss-Prot;Acc:Q94398]	-2.04176	-0.969461	1.0723	-3.00825	3.62887	0.0473681	0.101097	-2.04176	-2.64413	0.0164728	0.0441243	-3.00496	-0.969461	-1.49853	0.151292	0.24989	-4.57944	1.0723	1.28695	0.214382	0.959932	-4.54508	-3.20104	-3.88649	-3.00494	-2.51613	-2.44386	-6.19493	-3.78055	-6.19493	-2.42692	-2.43818	-2.82446	-0.685649
WBGene00000434	WBGene00000434	ceh-9	267057	Homeobox protein ceh-9 [Source:UniProtKB/Swiss-Prot;Acc:P56407]	-0.122981	-0.490017	-0.367036	-2.437	0.362339	0.700999	0.776876	-0.122981	-0.213287	0.833495	0.887961	-5.53191	-0.490017	-0.821481	0.422098	0.544807	-5.22361	-0.367036	-0.605555	0.552354	0.986849	-4.71249	-1.99209	-3.03999	-3.85493	-2.51613	-2.44386	-2.80773	-2.92263	-1.71597	-1.48086	-2.43818	-3.6913	-1.96083
WBGene00000435	WBGene00000435	ceh-10	175811	Homeobox protein ceh-10 [Source:UniProtKB/Swiss-Prot;Acc:P41935]	-0.72731	-0.614917	0.112393	-1.22911	1.58309	0.232579	0.346963	-0.72731	-1.62856	0.120745	0.213183	-4.64155	-0.614917	-1.42885	0.170137	0.273236	-4.92188	0.112393	0.236388	0.815795	0.996124	-4.86324	-1.74217	-0.853838	-2.08623	-1.00829	-1.09739	-1.87837	-1.22608	-1.96613	0.066983	-1.2781	-1.12035	-1.18671
WBGene00000437	WBGene00000437	ceh-13	176069	Homeobox protein ceh-13 [Source:UniProtKB/Swiss-Prot;Acc:P17488]	-0.144639	-0.42253	-0.277891	2.44517	4.10885	0.0338527	0.0773657	-0.144639	-0.996691	0.332099	0.460321	-6.43109	-0.42253	-2.83277	0.0110172	0.0301659	-3.44046	-0.277891	-1.81897	0.0855578	0.935775	-4.26987	2.01969	2.2187	2.32341	2.2452	2.43335	2.63548	2.71716	2.17639	2.47786	2.70189	2.87701	2.47174
WBGene00000438	WBGene00000438	ceh-14	181012	Homeobox protein ceh-14 [Source:UniProtKB/Swiss-Prot;Acc:P20271]	-0.466938	-0.660009	-0.193072	1.94561	11.309	0.000656007	0.00308616	-0.466938	-3.31739	0.00382291	0.0136593	-2.33348	-0.660009	-4.6178	0.000212652	0.00120235	0.510966	-0.193072	-1.26418	0.22226	0.959932	-4.8468	1.58927	1.49564	1.87738	1.6459	1.79626	1.93514	1.9908	1.68341	2.26163	2.21008	2.44185	2.35656
WBGene00000439	WBGene00000439	ceh-16	191618	Homeobox protein engrailed-like ceh-16 [Source:UniProtKB/Swiss-Prot;Acc:P34326]	0.284829	-0.14689	-0.431718	-2.63836	0.124684	0.88353	0.915851	0.284829	0.332925	0.743029	0.821672	-5.45887	-0.14689	-0.164731	0.870988	0.910709	-5.45508	-0.431718	-0.485925	0.632871	0.991856	-4.72259	-3.20104	-2.12334	-3.00494	-3.89174	-1.7504	-2.26948	-3.78055	-2.65269	-6.19493	-2.05008	-0.483927	-2.35054
WBGene00000440	WBGene00000440	ceh-17	172059	C. Elegans Homeobox; CEH-17 [Source:UniProtKB/TrEMBL;Acc:G5EC89]	-0.882434	-0.803396	0.079038	-1.59405	1.79098	0.195213	0.304079	-0.882434	-1.67925	0.110341	0.198519	-4.50468	-0.803396	-1.59217	0.12872	0.220676	-4.64237	0.079038	0.137433	0.892211	0.998785	-4.8205	-1.99209	-2.51006	-2.47366	-0.603194	-2.05586	-3.67604	-1.22608	-1.3172	-1.16997	-0.643501	-1.58875	-0.834136
WBGene00000441	WBGene00000441	ceh-18	180671	Homeobox protein ceh-18 [Source:UniProtKB/Swiss-Prot;Acc:P41934]	-0.420329	-0.470476	-0.0501465	4.36622	16.3109	9.02107e-05	0.00062993	-0.420329	-4.62753	0.000208152	0.00137597	-0.020032	-0.470476	-5.21937	5.7511e-05	0.000428977	1.28097	-0.0501465	-0.527382	0.604356	0.989884	-5.99851	4.18772	4.20289	4.18185	4.17502	4.18735	4.27718	4.39236	4.11379	4.58026	4.46305	4.8433	4.7781
WBGene00000442	WBGene00000442	ceh-19	177590	Homeobox protein ceh-19 [Source:UniProtKB/Swiss-Prot;Acc:P26797]	-0.733241	-0.406451	0.32679	-1.05387	1.63695	0.222189	0.335192	-0.733241	-1.78778	0.0906241	0.169964	-4.44154	-0.406451	-1.06342	0.30162	0.42341	-5.38266	0.32679	0.764415	0.454505	0.976103	-4.76303	-1.3437	-1.00189	-0.963531	-1.17328	-1.28403	-1.31775	-0.873786	-2.26895	-0.50861	-1.09144	-1.33563	-0.0195039
WBGene00000443	WBGene00000443	ceh-20	3565545	Homeobox protein ceh-20 [Source:UniProtKB/Swiss-Prot;Acc:P41779]	-0.197955	-0.378659	-0.180704	3.61591	6.3787	0.00803388	0.0240709	-0.197955	-1.8892	0.0750509	0.146598	-5.53603	-0.378659	-3.5795	0.00213696	0.00789467	-2.15424	-0.180704	-1.65968	0.114265	0.947703	-4.70832	3.19255	3.53137	3.48044	3.52479	3.56195	3.70706	3.60085	3.57117	3.91149	3.68129	3.96673	3.64145
WBGene00000444	WBGene00000444	ceh-21	180504	Homeobox protein ceh-21 [Source:UniProtKB/Swiss-Prot;Acc:Q22811]	0.65872	0.613038	-0.0456817	2.67321	11.3397	0.000647142	0.00305326	0.65872	4.24804	0.00048178	0.00264296	-0.42077	0.613038	3.98341	0.000868382	0.0037734	-1.00269	-0.0456817	-0.326961	0.747461	0.992891	-5.75766	2.92995	2.8244	3.03947	2.65511	2.88488	3.04972	2.6508	3.03615	2.38573	2.09939	2.5867	1.89643
WBGene00000445	WBGene00000445	ceh-22	179485	Homeobox protein ceh-22 [Source:UniProtKB/Swiss-Prot;Acc:P41936]	-0.502269	-0.41419	0.0880785	1.28638	1.9828	0.166577	0.269285	-0.502269	-1.83765	0.0826441	0.158133	-4.97492	-0.41419	-1.57371	0.132932	0.226174	-5.40282	0.0880785	0.30913	0.760765	0.992891	-5.33303	0.786819	1.31967	1.1584	1.48909	0.573576	1.14375	1.13817	1.44747	1.84363	1.9156	1.84169	0.673238
WBGene00000446	WBGene00000446	ceh-23	176096	Homeobox protein ceh-23 [Source:UniProtKB/Swiss-Prot;Acc:P34663]	-0.0639571	-0.329286	-0.265329	-1.94309	0.212265	0.810742	0.862339	-0.0639571	-0.122552	0.903817	0.935692	-5.65168	-0.329286	-0.617023	0.54493	0.65555	-5.45867	-0.265329	-0.490981	0.62936	0.991578	-4.76809	-1.99209	-1.56727	-3.85493	-1.57358	-2.44386	-1.87837	-1.99929	-1.50285	-1.48086	-2.43818	-2.28676	-1.40165
WBGene00000447	WBGene00000447	ceh-24	179877	Homeobox protein ceh-24 [Source:UniProtKB/Swiss-Prot;Acc:Q9NLC2]	-0.320842	-0.431752	-0.11091	0.0642136	0.495094	0.617558	0.709237	-0.320842	-0.712817	0.485079	0.608135	-5.97099	-0.431752	-0.960858	0.349328	0.473247	-5.76309	-0.11091	-0.232398	0.818846	0.996197	-5.08461	0.375582	-0.483563	0.017138	-0.49002	-2.05586	0.311229	0.518519	1.0003	0.181013	0.0549794	0.626607	0.434473
WBGene00000448	WBGene00000448	pros-1	176137	Homeobox protein prospero homolog 1 [Source:UniProtKB/Swiss-Prot;Acc:P34522]	-0.576283	-0.544548	0.0317346	1.79849	6.57357	0.00717241	0.0219328	-0.576283	-3.18533	0.00511497	0.0172585	-2.55905	-0.544548	-3.0901	0.00630312	0.01909	-2.77452	0.0317346	0.165253	0.870583	0.998534	-5.47683	1.25755	1.77126	1.87738	1.62092	1.35939	1.51369	1.85593	1.61659	2.32501	1.82573	2.37249	2.1147
WBGene00000449	WBGene00000449	ceh-27	185853	C. Elegans Homeobox [Source:UniProtKB/TrEMBL;Acc:Q9XVN4]	-0.907567	-0.773121	0.134446	-0.242036	4.51888	0.0256523	0.0618409	-0.907567	-2.73911	0.0134643	0.0374103	-2.99566	-0.773121	-2.43269	0.0256195	0.0599032	-3.58983	0.134446	0.37058	0.715266	0.992891	-4.97639	-0.557924	0.055203	-0.444882	-1.00829	-0.118616	-0.600556	-0.151328	-1.50285	0.431965	0.0549794	0.13435	0.49797
WBGene00000451	WBGene00000451	ceh-30	191620	Homeobox protein ceh-30 [Source:UniProtKB/Swiss-Prot;Acc:Q22909]	0.178584	0.50548	0.326896	-1.39801	0.458667	0.639298	0.727029	0.178584	0.311563	0.758945	0.833155	-5.68478	0.50548	0.94577	0.356764	0.481522	-5.36948	0.326896	0.620091	0.542953	0.986514	-4.80274	-1.74217	-0.596748	-0.963531	-1.17328	-0.783917	-2.26948	-2.92263	-0.341949	-1.48086	-1.09144	-1.33563	-2.88613
WBGene00000452	WBGene00000452	ceh-31	191621	Homeobox protein ceh-31 [Source:UniProtKB/Swiss-Prot;Acc:Q22910]	-0.481707	-0.378947	0.10276	-1.23424	0.671525	0.523248	0.629495	-0.481707	-1.08665	0.2915	0.418252	-5.27338	-0.378947	-0.885665	0.387453	0.511726	-5.47757	0.10276	0.222517	0.826411	0.996197	-4.87112	-1.17934	-1.35324	-2.47366	-0.49002	-2.05586	-1.87837	-0.873786	-1.15274	-0.599853	-1.2781	-0.933068	-1.18671
WBGene00000453	WBGene00000453	ceh-32	179603	Homeobox protein ceh-32 [Source:UniProtKB/Swiss-Prot;Acc:Q23175]	-0.406051	-0.33916	0.0668915	2.9128	6.15203	0.00918359	0.0267989	-0.406051	-3.23631	0.00457204	0.015807	-2.72511	-0.33916	-2.77814	0.012387	0.0331926	-3.70013	0.0668915	0.51518	0.612683	0.990184	-5.65733	2.80792	2.69812	3.02971	2.73876	2.52149	2.7368	2.95571	2.78548	3.05044	3.28585	3.00856	3.30224
WBGene00000454	WBGene00000454	ceh-33	191622	Homeobox protein ceh-33 [Source:UniProtKB/Swiss-Prot;Acc:Q94166]	-0.833135	-0.102942	0.730193	-0.219274	2.32825	0.126042	0.217744	-0.833135	-1.9819	0.0629384	0.127942	-4.30253	-0.102942	-0.282042	0.781122	0.844946	-6.15717	0.730193	1.72554	0.101521	0.947703	-4.21121	-0.460323	-0.280788	0.541652	-0.0282383	-0.413251	-0.228952	-0.0595859	-2.26895	-0.341801	0.0549794	0.0480085	0.49797
WBGene00000455	WBGene00000455	ceh-34	178919	Homeobox protein ceh-34 [Source:UniProtKB/Swiss-Prot;Acc:Q94165]	-0.0776758	-0.219072	-0.141396	0.380697	0.444949	0.647704	0.734254	-0.0776758	-0.332422	0.743403	0.821945	-6.2566	-0.219072	-0.934221	0.362529	0.487587	-5.86732	-0.141396	-0.59296	0.56057	0.987013	-5.06153	0.207553	0.388284	0.167194	0.257612	-0.0324117	0.584101	0.258232	0.732239	0.684853	0.46527	0.366122	0.298426
WBGene00000458	WBGene00000458	ceh-37	181530	Homeobox protein ceh-37 [Source:UniProtKB/Swiss-Prot;Acc:Q93356]	-0.666005	-0.577734	0.0882713	2.92927	12.0905	0.00046681	0.00234302	-0.666005	-4.46659	0.000296817	0.00180966	-0.0373819	-0.577734	-4.00154	0.000833973	0.00365111	-1.0853	0.0882713	0.558321	0.58349	0.987325	-5.62113	2.44195	2.68608	2.72542	3.22666	2.89591	2.69424	2.67771	2.45664	3.50922	3.2689	3.32542	3.21045
WBGene00000459	WBGene00000459	ceh-38	174136	Homeobox protein ceh-38 [Source:UniProtKB/Swiss-Prot;Acc:Q19720]	0.126437	0.105953	-0.0204835	5.92649	1.6531	0.219174	0.331691	0.126437	1.68855	0.108518	0.196176	-6.33372	0.105953	1.4252	0.171176	0.274449	-6.71356	-0.0204835	-0.277454	0.784586	0.993404	-6.44374	5.95116	5.84247	6.12711	5.89308	5.92491	6.03775	5.88297	6.04468	5.74539	5.74132	5.93304	5.98999
WBGene00000460	WBGene00000460	ceh-39	180505	Homeobox protein ceh-39 [Source:UniProtKB/Swiss-Prot;Acc:Q22812]	0.956413	0.801126	-0.155287	2.68617	27.1598	3.62208e-06	5.12317e-05	0.956413	6.86346	1.99757e-06	3.81996e-05	5.06697	0.801126	5.72185	1.98617e-05	0.000186519	2.77412	-0.155287	-1.28034	0.216647	0.959932	-5.07668	3.00876	2.74533	2.85272	2.98378	2.90687	3.1476	2.97753	3.18194	2.09706	2.24517	2.29963	1.74763
WBGene00000461	WBGene00000461	ceh-40	191624	Homeobox protein ceh-40 [Source:UniProtKB/Swiss-Prot;Acc:Q19503]	1.55357	1.47916	-0.074404	-0.599684	6.42191	0.00783336	0.0235929	1.55357	3.16576	0.00533971	0.0178568	-2.0725	1.47916	3.03389	0.00712649	0.0211035	-2.32246	-0.074404	-0.202056	0.842134	0.997383	-5.08292	-0.368908	-0.0217469	-0.681024	0.496084	0.199029	-0.0255813	-1.22608	0.600119	-1.66568	-2.43818	-1.33563	-1.18671
WBGene00000462	WBGene00000462	ceh-41	180503	C. Elegans Homeobox [Source:UniProtKB/TrEMBL;Acc:Q22810]	0.403466	0.587213	0.183748	1.9482	5.08664	0.0177097	0.045716	0.403466	2.08062	0.0519948	0.110447	-4.70718	0.587213	3.13757	0.00568058	0.0175435	-2.67371	0.183748	1.04244	0.310977	0.965611	-5.12955	2.28191	1.79389	2.20693	2.49935	1.7238	1.95931	2.44692	1.94179	1.5144	1.77861	1.7073	1.45943
WBGene00000463	WBGene00000463	ceh-43	175581	Homeobox protein ceh-43 [Source:UniProtKB/Swiss-Prot;Acc:Q18273]	-0.486059	-0.700024	-0.213965	1.41128	6.17016	0.00908525	0.0265704	-0.486059	-2.41545	0.0265457	0.0645671	-4.02587	-0.700024	-3.42514	0.00301142	0.0104194	-1.95781	-0.213965	-0.972104	0.343856	0.973757	-5.00454	1.199	1.31967	0.595599	1.28159	1.32714	0.813479	1.45053	1.59361	1.75435	1.62725	1.76257	2.1147
WBGene00000464	WBGene00000464	ceh-44	175372	Homeobox protein cut-like ceh-44 [Source:UniProtKB/Swiss-Prot;Acc:Q9BL02]	0.0549619	0.0496955	-0.00526643	6.79374	0.78265	0.472114	0.584317	0.0549619	1.13055	0.273056	0.398096	-7.19625	0.0496955	1.02855	0.317286	0.440007	-7.30368	-0.00526643	-0.109133	0.914302	0.998785	-6.58744	6.79605	6.84026	6.81293	6.78601	6.84015	6.85969	6.71109	6.84372	6.78464	6.74267	6.7424	6.76309
WBGene00000465	WBGene00000465	cpg-1	175586	Chondroitin proteoglycan 1 [Source:UniProtKB/Swiss-Prot;Acc:Q17802]	0.737534	0.705024	-0.0325096	9.57917	55.9716	1.83915e-08	8.25932e-07	0.737534	9.34696	2.45338e-08	1.2752e-06	8.64941	0.705024	8.96478	4.58881e-08	1.8042e-06	8.00273	-0.0325096	-0.42724	0.674261	0.992891	-6.79092	9.91997	9.65299	9.88479	9.75003	9.71892	9.92608	9.73104	9.96171	8.9933	9.09468	9.34769	8.96851
WBGene00000466	WBGene00000466	cel-1	172814	mRNA-capping enzyme Polynucleotide 5'-triphosphatase mRNA guanylyltransferase [Source:UniProtKB/Swiss-Prot;Acc:Q17607]	0.138061	0.0595466	-0.0785149	5.87526	2.65801	0.0973448	0.1777	0.138061	2.2922	0.034136	0.0788095	-5.29431	0.0595466	0.99135	0.334628	0.458699	-7.21343	-0.0785149	-1.31802	0.203992	0.959932	-5.6211	5.88885	5.77297	5.88324	5.92404	6.07081	5.93031	5.89449	5.89059	5.75002	5.78668	5.86364	5.84338
WBGene00000467	WBGene00000467	cep-1	172616	Transcription factor cep-1 [Source:UniProtKB/Swiss-Prot;Acc:Q20646]	0.287962	0.308613	0.0206511	5.95334	16.8883	7.36171e-05	0.000537443	0.287962	4.82462	0.00013515	0.000984461	0.140461	0.308613	5.22122	5.72842e-05	0.00042765	1.01088	0.0206511	0.356728	0.725435	0.992891	-6.43105	5.99591	5.97957	6.14305	6.13062	6.09854	6.07692	5.97805	6.01147	5.68386	5.77922	5.7924	5.7665
WBGene00000469	WBGene00000469	ces-2	173365	Cell death specification protein 2 [Source:UniProtKB/Swiss-Prot;Acc:Q94126]	2.68231	1.57983	-1.10248	-2.65382	7.51024	0.00423809	0.0141823	2.68231	3.77376	0.00138608	0.00608508	-1.24733	1.57983	2.06777	0.0533138	0.108818	-3.81072	-1.10248	-2.01117	0.0594958	0.935775	-4.17984	-3.20104	-2.51006	-3.00494	-1.82494	-0.932157	-1.87837	-1.44082	-1.71597	-6.19493	-6.19493	-2.82446	-2.88613
WBGene00000472	WBGene00000472	cey-1	174690	C. Elegans Y-box [Source:UniProtKB/TrEMBL;Acc:O62213]	0.0881762	-0.0133599	-0.101536	6.12957	0.234309	0.793488	0.84885	0.0881762	0.545384	0.592171	0.700332	-7.60834	-0.0133599	-0.0827076	0.934995	0.95576	-7.75333	-0.101536	-0.631385	0.535709	0.986421	-6.30645	6.57934	6.02332	5.90743	5.85743	5.76258	6.22502	6.24868	6.54448	6.42911	6.01983	6.12451	5.82956
WBGene00000473	WBGene00000473	cey-2	172219	C. Elegans Y-box [Source:UniProtKB/TrEMBL;Acc:P91306]	0.65375	0.651745	-0.00200571	8.82607	40.7683	2.03411e-07	5.36043e-06	0.65375	7.81249	3.38213e-07	9.56967e-06	5.99135	0.651745	7.82751	3.29162e-07	8.18931e-06	6.022	-0.00200571	-0.0248367	0.980458	0.998785	-6.81547	9.08411	8.92138	9.14958	9.01287	8.96333	9.04456	8.92049	9.23838	8.26143	8.42875	8.66279	8.22461
WBGene00000474	WBGene00000474	cey-3	172211	C. Elegans Y-box [Source:UniProtKB/TrEMBL;Acc:P91398]	0.683248	0.689492	0.00624408	8.03853	55.7651	1.89271e-08	8.44455e-07	0.683248	9.07831	3.80303e-08	1.76872e-06	8.32915	0.689492	9.21265	3.0512e-08	1.30672e-06	8.55958	0.00624408	0.0862814	0.932193	0.998785	-6.7379	8.28101	8.23921	8.29044	8.26776	8.26372	8.25351	8.10252	8.4243	7.43619	7.60121	7.83627	7.46533
WBGene00000475	WBGene00000475	cey-4	176516	C. Elegans Y-box [Source:UniProtKB/TrEMBL;Acc:G5EDV3]	0.219785	0.217717	-0.00206833	8.07922	5.22375	0.0162302	0.0424962	0.219785	2.80479	0.0116995	0.0334029	-4.53816	0.217717	2.79352	0.0119857	0.0322717	-4.55906	-0.00206833	-0.0267845	0.978926	0.998785	-6.73027	8.20029	8.13699	8.20842	8.05636	8.08301	8.21608	8.06607	8.2435	7.87654	8.04999	8.14719	7.66526
WBGene00000476	WBGene00000476	cfi-1	188793	AT-rich interactive domain-containing protein cfi-1 [Source:UniProtKB/Swiss-Prot;Acc:O02326]	-0.306319	-0.0521342	0.254185	2.87591	2.87869	0.0822206	0.155943	-0.306319	-2.23772	0.038095	0.0859628	-4.70089	-0.0521342	-0.401112	0.693049	0.778136	-6.97176	0.254185	1.86225	0.0789396	0.935775	-4.28213	2.69594	2.92008	3.08733	3.0601	2.68309	2.75071	2.94467	2.39152	3.00471	2.96653	3.13959	2.83353
WBGene00000477	WBGene00000477	cft-1	178939	Cystic Fibrosis Transmembrane conductance regulator homolog [Source:UniProtKB/TrEMBL;Acc:Q95QV2]	-0.17023	-0.179279	-0.00904995	3.20188	1.45081	0.260463	0.378609	-0.17023	-1.42438	0.171409	0.279851	-6.11144	-0.179279	-1.52256	0.145208	0.241978	-5.98313	-0.00904995	-0.0747529	0.941234	0.998785	-5.87142	2.97426	2.93033	3.21345	3.44875	3.05204	3.19923	3.16986	3.16645	3.42493	3.20795	3.37945	3.22928
WBGene00000478	WBGene00000478	cfz-2	178768	Frizzled-2 [Source:UniProtKB/Swiss-Prot;Acc:G5ECQ2]	-0.833201	-1.00122	-0.168019	1.37222	16.1698	9.48712e-05	0.000656388	-0.833201	-4.45432	0.000304971	0.00184814	0.253346	-1.00122	-5.29501	4.89156e-05	0.000377222	2.05511	-0.168019	-0.794967	0.436969	0.973757	-5.10065	0.901418	0.658706	1.1584	1.18263	1.4218	0.759462	1.45053	0.928658	2.00716	1.9795	2.12083	1.79896
WBGene00000479	WBGene00000479	cgh-1	176061	ATP-dependent RNA helicase cgh-1 [Source:UniProtKB/Swiss-Prot;Acc:Q95YF3]	0.598629	0.582916	-0.0157128	8.78132	42.9539	1.38072e-07	3.97566e-06	0.598629	8.11406	1.97254e-07	6.37333e-06	6.55266	0.582916	7.93573	2.70937e-07	6.9894e-06	6.22683	-0.0157128	-0.219955	0.828377	0.996197	-6.78457	9.02003	8.82476	9.03787	8.99415	8.87199	9.06853	8.88232	9.1142	8.26062	8.4187	8.60087	8.28126
WBGene00000480	WBGene00000480	cgp-1	178540	GTP-binding protein cgp-1 [Source:UniProtKB/Swiss-Prot;Acc:Q18905]	-0.367035	-0.541989	-0.174953	7.35306	17.2682	6.45584e-05	0.000487675	-0.367035	-3.9135	0.00101488	0.0047722	-2.07971	-0.541989	-5.75925	1.83726e-05	0.000175652	1.99958	-0.174953	-1.82219	0.0850501	0.935775	-5.05677	7.29031	6.98126	7.15419	7.03206	7.38499	7.39729	7.0556	7.32561	7.79046	7.66373	7.35763	7.80205
WBGene00000481	WBGene00000481	cha-1	24105307	Choline O-acetyltransferase [Source:UniProtKB/Swiss-Prot;Acc:P32756]	-0.166551	-0.537555	-0.371004	2.40651	5.90287	0.0106629	0.030236	-0.166551	-1.08974	0.290172	0.416876	-6.33361	-0.537555	-3.37194	0.00338825	0.0114659	-2.29388	-0.371004	-2.26961	0.0357289	0.924733	-3.58552	2.10188	2.00257	1.96197	2.32471	2.75758	2.2215	2.76813	2.16085	2.70453	2.62406	2.73224	2.47174
WBGene00000482	WBGene00000482	chd-3	181421	Chromodomain-helicase-DNA-binding protein 3 homolog [Source:UniProtKB/Swiss-Prot;Acc:Q22516]	-0.062543	0.0178007	0.0803437	6.08217	0.934369	0.411038	0.528161	-0.062543	-1.00838	0.32661	0.45513	-7.23041	0.0178007	0.291194	0.774225	0.840224	-7.71366	0.0803437	1.30441	0.208492	0.959932	-5.66133	6.2084	6.1025	6.09	6.05337	6.00226	6.03064	6.06087	6.04362	6.08635	6.14586	6.21769	5.94086
WBGene00000484	WBGene00000484	che-2	180401	CHE-2 protein [Source:UniProtKB/TrEMBL;Acc:G5EGF0]	-0.652912	-0.551961	0.10095	0.918507	4.97991	0.0189653	0.0483076	-0.652912	-2.88744	0.00979295	0.0289715	-2.9551	-0.551961	-2.53518	0.0207102	0.0504611	-3.67208	0.10095	0.420546	0.679054	0.992891	-5.20676	0.265764	0.886352	0.882734	1.03916	0.334972	0.813479	1.05851	0.454669	1.5144	1.23193	1.08256	1.32583
WBGene00000485	WBGene00000485	che-3	172593	Cytoplasmic dynein 2 heavy chain 1 [Source:UniProtKB/Swiss-Prot;Acc:Q19542]	-0.646044	-0.55898	0.0870634	4.3778	30.6182	1.58993e-06	2.72722e-05	-0.646044	-7.12339	1.21337e-06	2.57677e-05	5.22225	-0.55898	-6.34712	5.52555e-06	6.90429e-05	3.65307	0.0870634	0.912183	0.373703	0.973757	-5.71855	4.07828	4.25683	4.2167	4.33718	4.01588	4.09834	4.16877	4.23011	4.75385	4.68692	4.67346	5.0054
WBGene00000487	WBGene00000487	che-6	182823		-1.27625	-0.125218	1.15103	-1.74187	2.52012	0.108353	0.19334	-1.27625	-2.03979	0.0562936	0.117446	-3.92113	-0.125218	-0.248611	0.80647	0.863492	-5.77291	1.15103	1.82708	0.0842819	0.935775	-4.28099	-2.29456	-0.378616	-2.47366	-0.603194	-2.97622	-3.67604	-2.92263	-1.50285	-1.48086	-1.74455	-0.767326	-1.18671
WBGene00000488	WBGene00000488	che-7	184979	Innexin [Source:UniProtKB/TrEMBL;Acc:A0A131MB60]	-0.300763	0.0854811	0.386244	1.32727	1.98853	0.165796	0.268244	-0.300763	-1.45492	0.162874	0.268983	-5.51812	0.0854811	0.448042	0.659458	0.751495	-6.51971	0.386244	1.90999	0.0721675	0.935775	-4.02537	1.39431	1.2559	1.71627	1.5955	0.679546	1.05684	1.05851	1.52239	1.5989	1.16021	1.46226	1.32583
WBGene00000490	WBGene00000490	che-11	179666		-0.623605	-0.804734	-0.181129	1.82385	9.86658	0.00127404	0.00532799	-0.623605	-3.31498	0.00384329	0.0137195	-2.30985	-0.804734	-4.22466	0.000507469	0.00243894	-0.322712	-0.181129	-0.873674	0.39378	0.973757	-5.15618	1.47054	1.81617	1.53487	1.14808	1.5943	1.41231	2.11412	1.57026	2.50001	1.9795	2.54002	2.13481
WBGene00000491	WBGene00000491	che-12	179433	Crescerin-like protein che-12 [Source:UniProtKB/Swiss-Prot;Acc:Q17423]	-0.475436	-0.411639	0.0637973	2.41356	5.30282	0.0154397	0.040836	-0.475436	-2.96706	0.00824205	0.0252708	-3.16779	-0.411639	-2.63831	0.0166765	0.0422796	-3.85271	0.0637973	0.381088	0.70759	0.992891	-5.58497	2.13349	2.53307	2.04186	2.45763	2.25629	2.09635	2.66432	1.92348	2.66588	2.83452	2.74602	2.56364
WBGene00000492	WBGene00000492	che-13	186607	Intraflagellar transport protein che-13 [Source:UniProtKB/Swiss-Prot;Acc:Q93833]	-0.190955	-0.133458	0.0574973	1.73438	0.326588	0.725558	0.795973	-0.190955	-0.782707	0.443954	0.571005	-6.38987	-0.133458	-0.558913	0.583095	0.688434	-6.55552	0.0574973	0.234065	0.817571	0.996124	-5.48324	1.96803	2.2841	0.925489	1.62092	1.45202	2.07439	1.62657	1.52239	2.20883	1.62725	1.67885	1.74763
WBGene00000493	WBGene00000493	che-14	172240	CHE-14 protein [Source:UniProtKB/TrEMBL;Acc:G5EEW0]	-1.97738	-2.11498	-0.1376	2.48967	79.4878	1.13494e-09	9.29793e-08	-1.97738	-10.5793	3.64878e-09	2.8692e-07	11.3293	-2.11498	-11.2333	1.4162e-09	1.20562e-07	12.2529	-0.1376	-0.597138	0.557837	0.987013	-5.3799	1.61189	1.83811	1.58907	1.89544	1.84262	1.72573	2.29879	1.63921	3.95622	3.48244	3.70277	4.24221
WBGene00000496	WBGene00000496	chs-1	172508	CHitin Synthase; Chitin synthase 1 [Source:UniProtKB/TrEMBL;Acc:G5ECD6]	0.78633	0.781823	-0.00450738	8.57677	75.2858	1.75989e-09	1.30073e-07	0.78633	10.6317	3.37673e-09	2.73208e-07	10.7978	0.781823	10.6217	3.42682e-09	2.39633e-07	10.785	-0.00450738	-0.063618	0.949974	0.998785	-6.79445	8.88131	8.71138	8.8804	8.8648	8.859	8.86657	8.70402	8.92336	7.92363	8.02371	8.33353	7.9488
WBGene00000497	WBGene00000497	chs-2	173405	CHitin Synthase; Chitin synthase 2 [Source:UniProtKB/TrEMBL;Acc:G5EBQ8]	-1.50668	-1.56103	-0.0543416	4.73347	124.461	2.79053e-11	7.38359e-09	-1.50668	-13.368	8.46608e-11	2.3023e-08	14.9575	-1.56103	-13.9466	4.20309e-11	1.14301e-08	15.67	-0.0543416	-0.423247	0.677119	0.992891	-6.05028	4.25033	4.30489	4.10489	4.10469	4.16928	4.35209	4.53898	3.97842	5.94723	5.55114	5.61607	5.87362
WBGene00000498	WBGene00000498	chk-1	3565921	Serine/threonine-protein kinase chk-1 [Source:UniProtKB/Swiss-Prot;Acc:Q9N3Z3]	0.361137	0.458366	0.0972293	5.93406	25.1357	6.08783e-06	7.60687e-05	0.361137	5.24795	5.40952e-05	0.000488553	1.0803	0.458366	6.75965	2.44389e-06	3.74424e-05	4.24628	0.0972293	1.47436	0.157624	0.958723	-5.44105	6.21672	6.06926	6.13965	6.04401	6.05736	6.1002	5.85377	6.07196	5.59793	5.72277	5.75371	5.57736
WBGene00000499	WBGene00000499	chk-2	180304	Serine/threonine-protein kinase chk-2 [Source:UniProtKB/Swiss-Prot;Acc:Q9U1Y5]	0.170141	0.250483	0.0803414	4.86553	3.10883	0.0691731	0.136108	0.170141	1.6338	0.119634	0.211925	-6.20763	0.250483	2.45311	0.0245614	0.0578362	-4.79768	0.0803414	0.799734	0.434272	0.973757	-5.97883	5.08781	4.74313	5.24388	4.83215	4.91306	5.00506	4.69529	4.97112	4.81915	4.71534	4.75408	4.59783
WBGene00000500	WBGene00000500	chn-1	172303	C-term of Hsp70-iNteracting protein (CHIP family); Hsp70-interacting protein [Source:UniProtKB/TrEMBL;Acc:G5ECY6]	0.312532	0.387905	0.0753724	5.77662	23.1103	1.05659e-05	0.00011564	0.312532	5.11732	7.16204e-05	0.000605408	0.816568	0.387905	6.44202	4.57079e-06	5.9867e-05	3.6244	0.0753724	1.28253	0.215894	0.959932	-5.66157	5.91182	5.8905	5.93254	5.97914	5.83029	5.8963	5.82548	5.86083	5.40314	5.54235	5.59529	5.64729
WBGene00000501	WBGene00000501	cho-1	178274	High-affinity choline transporter 1 [Source:UniProtKB/Swiss-Prot;Acc:O02228]	-0.0604516	-0.372088	-0.311636	2.92639	4.79584	0.02137	0.0532957	-0.0604516	-0.485211	0.633367	0.734443	-6.9459	-0.372088	-2.8994	0.00954323	0.0269013	-3.42363	-0.311636	-2.39701	0.0275708	0.915566	-3.43645	2.55131	2.8244	2.73747	2.66736	3.06188	2.85742	3.29679	2.81558	3.02776	3.06799	3.25971	2.9172
WBGene00000502	WBGene00000502	chp-1	172138	CHORD Protein; CHORD containing protein [Source:UniProtKB/TrEMBL;Acc:G5EEI8]	0.202024	0.246586	0.0445621	5.62556	8.94544	0.00200005	0.00771228	0.202024	3.22472	0.00469035	0.0161061	-3.34961	0.246586	3.98781	0.000859897	0.00374316	-1.67676	0.0445621	0.731587	0.473819	0.977814	-6.17012	5.70779	5.77155	5.67193	5.73908	5.71353	5.66428	5.57121	5.75348	5.45365	5.50846	5.57228	5.3745
WBGene00000503	WBGene00000503	cht-1	180628	Probable endochitinase [Source:UniProtKB/Swiss-Prot;Acc:Q11174]	-0.616568	-0.627763	-0.0111957	2.43095	4.23837	0.0309841	0.0720594	-0.616568	-2.46944	0.0237453	0.0590017	-4.17549	-0.627763	-2.57225	0.0191641	0.04736	-3.98979	-0.0111957	-0.0419603	0.966991	0.998785	-5.64125	2.36415	1.92268	2.17185	2.48557	2.43335	1.51369	2.05378	2.83531	3.2853	2.5276	2.31819	3.21045
WBGene00000506	WBGene00000506	cic-1	175357	Cyclin-C [Source:UniProtKB/Swiss-Prot;Acc:Q9TYP2]	0.175658	0.209672	0.0340149	3.96819	2.5775	0.103613	0.186607	0.175658	1.75243	0.0966811	0.178772	-5.81339	0.209672	2.13025	0.0471707	0.0985282	-5.18752	0.0340149	0.351781	0.729079	0.992891	-6.03112	4.07013	4.10675	4.11416	3.9122	4.23158	3.94344	3.77916	4.08936	3.85248	3.92255	3.83757	3.74323
WBGene00000507	WBGene00000507	cit-1.1	176125	Cyclin-T1.1 [Source:UniProtKB/Swiss-Prot;Acc:P34425]	0.235521	0.0200022	-0.215519	4.6387	3.82956	0.0410981	0.0903346	0.235521	2.48327	0.0230737	0.0577211	-4.69622	0.0200022	0.208461	0.837205	0.886367	-7.44324	-0.215519	-2.29756	0.0337682	0.923834	-3.90332	4.60906	4.42211	4.78544	4.469	4.68716	5.01085	4.60004	4.85514	4.51924	4.53216	4.62582	4.53867
WBGene00000508	WBGene00000508	cit-1.2	176126	Cyclin-T1.2 [Source:UniProtKB/Swiss-Prot;Acc:P34424]	-0.204894	-0.13991	0.0649845	5.99629	5.55536	0.0131878	0.0359935	-0.204894	-3.24814	0.00445441	0.0154641	-3.36863	-0.13991	-2.2502	0.0371527	0.0813793	-5.39848	0.0649845	1.02594	0.318484	0.965611	-5.95239	6.03723	5.9319	5.99158	5.93041	5.9032	5.85986	5.83148	6.02657	6.21239	6.0362	6.02066	6.17012
WBGene00000509	WBGene00000509	cka-1	177807	Choline Kinase A [Source:UniProtKB/TrEMBL;Acc:B3GWD5]	0.11371	0.140062	0.0263511	5.99435	3.63396	0.0471963	0.100823	0.11371	2.04586	0.0556343	0.116343	-5.75406	0.140062	2.54638	0.020231	0.0495648	-4.82213	0.0263511	0.482073	0.635551	0.991858	-6.37502	6.0257	6.00282	6.1351	6.0334	6.04378	6.03916	6.01016	5.99841	5.90222	5.82487	5.99637	5.91637
WBGene00000510	WBGene00000510	cka-2	180703	Choline kinase A2 [Source:UniProtKB/Swiss-Prot;Acc:Q22942]	-0.129298	-0.24315	-0.113852	3.02093	1.67575	0.215024	0.327384	-0.129298	-0.975296	0.342313	0.470879	-6.59245	-0.24315	-1.83622	0.0828647	0.154818	-5.45296	-0.113852	-0.839344	0.412263	0.973757	-5.49388	2.63098	3.00981	2.90706	3.06936	2.8284	2.77814	3.34794	3.06985	3.09476	3.16279	3.24037	3.08166
WBGene00000511	WBGene00000511	ckb-1	181904	Choline kinase B1 [Source:UniProtKB/Swiss-Prot;Acc:P46558]	-0.422907	-0.362067	0.0608402	2.30589	3.44932	0.0538875	0.111889	-0.422907	-2.39899	0.0274594	0.0662626	-4.26808	-0.362067	-2.11734	0.0483849	0.100475	-4.80543	0.0608402	0.332517	0.743332	0.992891	-5.57736	1.93253	2.16763	2.22416	2.51299	2.53567	1.63864	2.22773	2.11316	2.56446	2.36166	2.50803	2.83353
WBGene00000512	WBGene00000512	ckb-2	175565	Choline kinase B2 [Source:UniProtKB/Swiss-Prot;Acc:P46559]	-0.394835	-0.221517	0.173317	4.53942	5.90211	0.0106678	0.0302456	-0.394835	-3.40603	0.00314177	0.0116883	-2.74561	-0.221517	-1.98414	0.062669	0.123783	-5.60969	0.173317	1.47287	0.158023	0.958723	-5.15411	4.36128	4.57366	4.39841	4.77386	4.25319	4.13593	4.60355	4.39203	4.75385	4.77058	4.48504	4.96103
WBGene00000513	WBGene00000513	ckb-3	181905	Putative choline kinase B3 [Source:UniProtKB/Swiss-Prot;Acc:P46560]	-0.816579	-0.537967	0.278612	-1.61279	1.31379	0.293323	0.413036	-0.816579	-1.57424	0.132808	0.229655	-4.6321	-0.537967	-1.10048	0.285593	0.405798	-5.20983	0.278612	0.502339	0.621507	0.991578	-4.77746	-0.557924	-1.56727	-3.00494	-2.12953	-2.05586	-2.26948	-1.99929	-1.96613	-1.48086	-1.74455	-0.247163	-1.18671
WBGene00000514	WBGene00000514	ckb-4	184864	Choline Kinase B [Source:UniProtKB/TrEMBL;Acc:Q9GZF3]	-0.148219	-0.161322	-0.0131038	2.54464	1.03266	0.376178	0.494598	-0.148219	-1.17958	0.25349	0.37661	-6.23856	-0.161322	-1.30234	0.209185	0.320563	-6.09832	-0.0131038	-0.102914	0.919167	0.998785	-5.70408	2.45452	2.42123	2.32341	2.72711	2.35555	2.57421	2.4931	2.55509	2.60589	2.55583	2.63193	2.79612
WBGene00000515	WBGene00000515	ckc-1	188971	Choline Kinase C [Source:UniProtKB/TrEMBL;Acc:Q86MJ6]	0.0671221	-0.0295961	-0.0967181	3.82915	0.597401	0.560768	0.661198	0.0671221	0.737229	0.470465	0.595264	-7.00197	-0.0295961	-0.325586	0.748484	0.821901	-7.22162	-0.0967181	-1.06897	0.29918	0.962498	-5.49455	3.74645	3.92392	3.67465	3.80539	3.89459	3.94344	3.85774	3.84856	3.87807	3.96	3.71683	3.68303
WBGene00000516	WBGene00000516	cki-1	174260	Cyclin-dependent kinase inhibitor 1 [Source:UniProtKB/Swiss-Prot;Acc:Q22197]	-0.927117	-1.17772	-0.250607	3.40084	33.329	8.75529e-07	1.68895e-05	-0.927117	-6.20641	7.3365e-06	0.000103344	3.55989	-1.17772	-7.7005	4.14453e-07	9.79937e-06	6.50094	-0.250607	-1.47302	0.157981	0.958723	-4.86155	3.01726	2.89936	2.97987	2.8068	3.43152	2.79166	3.3563	3.11089	4.2455	3.83889	3.85038	4.45715
WBGene00000517	WBGene00000517	cki-2	174261	CKI family (Cyclin-dependent Kinase Inhibitor); Cyclin-dependent kinase inhibitor [Source:UniProtKB/TrEMBL;Acc:G5EEJ2]	-0.039147	0.0399626	0.0791096	5.02468	0.547296	0.587821	0.685336	-0.039147	-0.512184	0.614737	0.718814	-7.42321	0.0399626	0.533409	0.600262	0.703486	-7.42393	0.0791096	1.04644	0.30918	0.965067	-5.77436	5.10983	5.08798	4.94979	5.09053	4.96376	5.07583	4.92321	4.97112	4.91908	4.9028	5.19679	5.09796
WBGene00000518	WBGene00000518	ckk-1	182278	Calcium/calmodulin-dependent protein kinase kinase [Source:UniProtKB/Swiss-Prot;Acc:Q3Y416]	-0.143324	-0.142064	0.0012603	3.43253	1.35433	0.283146	0.402702	-0.143324	-1.4206	0.172489	0.28121	-6.17591	-0.142064	-1.42999	0.169814	0.272868	-6.17086	0.0012603	0.0123842	0.990255	0.998928	-5.93414	3.27281	3.45533	3.45877	3.3534	3.18394	3.50851	3.4761	3.36949	3.57328	3.39922	3.58506	3.53195
WBGene00000519	WBGene00000519	cku-70	176546	Caenorhabditis KU [Source:UniProtKB/TrEMBL;Acc:Q9U2D2]	0.0208712	0.112717	0.0918455	5.62184	1.10641	0.352174	0.472234	0.0208712	0.25452	0.801973	0.864777	-7.63903	0.112717	1.39939	0.17866	0.283596	-6.7043	0.0918455	1.1385	0.269807	0.959966	-5.78879	5.69062	5.7119	5.68287	5.68135	5.71041	5.60617	5.32962	5.73653	5.64713	5.42294	5.54889	5.6887
WBGene00000520	WBGene00000520	cku-80	175578	ATP-dependent DNA helicase II subunit 2 [Source:UniProtKB/TrEMBL;Acc:Q21829]	0.298636	0.269972	-0.0286645	6.01824	16.7973	7.59894e-05	0.000549247	0.298636	5.23755	5.5313e-05	0.000497715	1.03662	0.269972	4.76379	0.000154367	0.000933163	-0.00468046	-0.0286645	-0.516584	0.611723	0.990184	-6.36874	6.06721	6.04588	6.1294	6.1504	6.15244	6.14302	6.05831	6.14983	5.76952	5.84216	5.76897	5.938
WBGene00000521	WBGene00000521	cky-1	179743	CKY homolog; Putative transcription factor C15C8.2 [Source:UniProtKB/TrEMBL;Acc:G5EFA5]	-3.99075	-2.93819	1.05256	-1.60126	21.0314	1.93158e-05	0.000185122	-3.99075	-5.67755	2.17871e-05	0.000238741	2.10003	-2.93819	-5.44252	3.57378e-05	0.000295545	2.17148	1.05256	1.26059	0.223521	0.959932	-4.54277	-2.67775	-3.03999	-2.47366	-1.00829	-3.82902	-6.19493	-1.6932	-3.17702	1.25274	-0.112578	0.795115	0.779271
WBGene00000522	WBGene00000522	clc-1	181293	CLaudin-like in Caenorhabditis [Source:UniProtKB/TrEMBL;Acc:Q93198]	-0.173551	-0.477592	-0.304041	3.60772	5.08315	0.0177493	0.045806	-0.173551	-1.18163	0.252699	0.375833	-6.54683	-0.477592	-3.15813	0.00542994	0.0168947	-3.05425	-0.304041	-1.96963	0.0644353	0.935775	-4.24191	3.26569	3.3974	3.25595	3.49073	3.83277	3.85606	3.60786	3.37624	4.19888	3.84462	3.37059	3.77562
WBGene00000523	WBGene00000523	clc-2	180999	Clc-like protein 2 [Source:UniProtKB/Swiss-Prot;Acc:Q11085]	-0.141084	-0.358098	-0.217014	1.81914	2.54834	0.105992	0.190117	-0.141084	-0.902919	0.378469	0.507251	-6.33695	-0.358098	-2.24896	0.0372453	0.0815366	-4.41052	-0.217014	-1.33118	0.199713	0.959932	-4.77344	1.63416	1.902	1.26212	1.67046	1.79626	1.98307	1.92494	1.68341	2.03776	1.82573	1.988	2.05261
WBGene00000524	WBGene00000524	clc-3	180625	CLaudin-like in Caenorhabditis [Source:UniProtKB/TrEMBL;Acc:Q23532]	-0.130726	-0.0387961	0.0919295	1.85011	0.247437	0.783406	0.84036	-0.130726	-0.682456	0.503622	0.625058	-6.48863	-0.0387961	-0.209828	0.836154	0.885854	-6.73221	0.0919295	0.482254	0.635426	0.991858	-5.4352	1.8588	1.96318	1.78753	1.89544	1.84262	1.30327	1.54124	2.30928	2.05281	1.7299	2.09952	1.74763
WBGene00000525	WBGene00000525	clc-4	188095	CLaudin-like in Caenorhabditis [Source:UniProtKB/TrEMBL;Acc:Q22191]	1.61027	1.54813	-0.0621386	-2.53024	2.30971	0.127915	0.220222	1.61027	1.89983	0.073564	0.14424	-4.04609	1.54813	1.81968	0.0854462	0.158552	-4.14621	-0.0621386	-0.092664	0.927192	0.998785	-4.81116	-0.662611	-2.12334	-2.08623	-3.89174	-2.44386	-1.571	-0.873786	-3.17702	-4.13979	-2.05008	-3.6913	-6.19493
WBGene00000526	WBGene00000526	clc-5	181000	Clc-like protein 5 [Source:UniProtKB/Swiss-Prot;Acc:Q9NGJ7]	-0.0610454	-0.215805	-0.154759	2.14334	0.781598	0.472571	0.584562	-0.0610454	-0.346747	0.732793	0.813965	-6.77259	-0.215805	-1.21843	0.238758	0.354965	-6.07777	-0.154759	-0.860252	0.40094	0.973757	-5.27764	1.67769	1.902	2.09901	2.3853	1.77251	2.29928	2.39921	2.19178	2.03776	2.37756	2.09952	2.4235
WBGene00000527	WBGene00000527	cle-1	172678	CLE-1C protein; CoLlagen with Endostatin domain [Source:UniProtKB/TrEMBL;Acc:G5EDQ4]	0.232737	0.244692	0.0119549	6.13222	10.4912	0.000950013	0.00418006	0.232737	3.84636	0.00117885	0.00538368	-2.06745	0.244692	4.07903	0.0007017	0.00317305	-1.54994	0.0119549	0.202327	0.841926	0.997383	-6.49796	6.14584	6.21053	6.27185	6.24131	6.12691	6.17818	6.30154	6.21057	5.88023	6.08906	5.93304	5.99413
WBGene00000528	WBGene00000528	clh-1	174821	Chloride channel protein [Source:UniProtKB/TrEMBL;Acc:G5EDQ0]	-0.105627	-0.184654	-0.0790271	6.13231	3.1897	0.0651489	0.129979	-0.105627	-1.43841	0.167444	0.274909	-6.73579	-0.184654	-2.52157	0.0213066	0.0516608	-4.89426	-0.0790271	-1.06857	0.299358	0.962498	-5.93053	5.89001	6.12052	6.16105	6.01194	5.93564	6.13906	6.2885	6.13001	6.27151	6.20942	6.26869	6.15789
WBGene00000529	WBGene00000529	clh-2	174738	Chloride channel protein [Source:UniProtKB/TrEMBL;Acc:G5EG93]	-0.217064	-0.0664518	0.150613	3.48979	2.01489	0.162258	0.263739	-0.217064	-1.95456	0.0663157	0.133148	-5.36675	-0.0664518	-0.62062	0.542613	0.653445	-7.01257	0.150613	1.35624	0.191759	0.958723	-5.08714	3.36224	3.41939	3.65573	3.6287	3.20183	3.32543	3.57245	3.34905	3.50375	3.60905	3.75821	3.46997
WBGene00000530	WBGene00000530	clh-3	174187	Chloride channel protein clh-3 [Source:UniProtKB/Swiss-Prot;Acc:Q9BMK9]	0.210977	0.28077	0.0697934	5.96664	10.8652	0.000800506	0.00363832	0.210977	3.33231	0.00369884	0.0133082	-3.17156	0.28077	4.49522	0.000278621	0.00149504	-0.598846	0.0697934	1.13337	0.271898	0.959966	-5.85592	5.98621	6.07042	6.12825	6.14821	6.07324	5.90098	6.05447	6.01364	5.70665	5.86349	5.8918	5.75842
WBGene00000531	WBGene00000531	clh-4	180687	Chloride channel protein [Source:UniProtKB/TrEMBL;Acc:Q95ZP4]	-0.277474	-0.382003	-0.104529	2.22622	4.17575	0.0323359	0.0746623	-0.277474	-2.03393	0.0569356	0.118533	-4.92017	-0.382003	-2.80206	0.0117682	0.0317955	-3.46051	-0.104529	-0.734298	0.472206	0.977582	-5.37135	2.16442	2.00257	2.0223	2.05315	1.9524	2.16028	2.29879	2.25172	2.58532	2.24517	2.5867	2.33933
WBGene00000532	WBGene00000532	clh-5	174449	Chloride channel protein [Source:UniProtKB/TrEMBL;Acc:G5EGT4]	0.193911	0.183223	-0.0106884	6.31932	8.22446	0.00289388	0.0104051	0.193911	3.59609	0.00205948	0.00833668	-2.65003	0.183223	3.42067	0.00304137	0.0105063	-3.03395	-0.0106884	-0.201828	0.84231	0.997383	-6.52098	6.42025	6.41687	6.34159	6.32875	6.42613	6.39076	6.28959	6.44126	6.19638	6.25317	6.14546	6.17863
WBGene00000533	WBGene00000533	clh-6	179655	Chloride channel protein [Source:UniProtKB/TrEMBL;Acc:G5EC75]	0.132078	0.174658	0.0425797	5.98365	4.1458	0.0330054	0.075904	0.132078	2.07202	0.0528747	0.111947	-5.70529	0.174658	2.7714	0.012567	0.0335857	-4.3679	0.0425797	0.680885	0.504592	0.982876	-6.25763	6.1371	6.05528	5.99032	6.03103	6.07202	6.12577	5.86406	5.99183	5.8177	5.86349	5.95693	5.89442
WBGene00000534	WBGene00000534	cpi-2	178992	Cystatin [Source:UniProtKB/TrEMBL;Acc:G5ECM9]	0.116099	0.0541783	-0.0619204	6.02898	1.44588	0.261572	0.380024	0.116099	1.69489	0.107291	0.194388	-6.34201	0.0541783	0.794147	0.437434	0.558774	-7.41575	-0.0619204	-0.913439	0.37306	0.973757	-6.07685	5.98621	6.00282	6.06034	6.06268	5.89635	6.05607	6.20426	6.19347	6.0323	6.01475	5.97313	5.8616
WBGene00000535	WBGene00000535	cpi-1	177372	Cystatin [Source:UniProtKB/TrEMBL;Acc:G5EDZ9]	-0.397635	-0.371628	0.0260071	5.27104	6.02381	0.00991422	0.0285471	-0.397635	-3.08048	0.0064371	0.0206674	-3.61033	-0.371628	-2.92301	0.00906801	0.0258069	-3.94908	0.0260071	0.196343	0.846537	0.997383	-6.32177	5.10186	5.24815	4.98559	5.29387	5.08201	5.03094	5.25565	5.14913	5.60177	5.34016	5.15867	5.99825
WBGene00000536	WBGene00000536	clk-1	175729	5-demethoxyubiquinone hydroxylase, mitochondrial [Source:UniProtKB/Swiss-Prot;Acc:P48376]	0.0447741	0.0564464	0.0116723	4.20415	0.317264	0.73212	0.800878	0.0447741	0.592627	0.560788	0.674295	-7.18756	0.0564464	0.75894	0.457692	0.577163	-7.08029	0.0116723	0.156919	0.877052	0.998534	-6.12579	4.23219	4.20289	4.23805	4.23387	4.24459	4.10377	4.22458	4.27052	4.16464	4.09594	4.16948	4.25605
WBGene00000537	WBGene00000537	clk-2	176065	Telomere length regulation protein clk-2 [Source:UniProtKB/Swiss-Prot;Acc:Q95YE9]	0.360939	0.340458	-0.020481	5.74966	17.578	5.80848e-05	0.00045131	0.360939	5.26005	5.27121e-05	0.000478046	1.12937	0.340458	4.9971	9.28693e-05	0.000628328	0.553876	-0.020481	-0.309222	0.760696	0.992891	-6.41895	5.93219	5.78149	5.86688	5.83317	5.89635	5.86146	5.81188	5.92437	5.409	5.39	5.65493	5.62968
WBGene00000539	WBGene00000539	cln-3.1	179559	Battenin [Source:UniProtKB/TrEMBL;Acc:G5EBM4]	0.0656194	-0.272436	-0.338055	2.49246	2.32259	0.126612	0.218496	0.0656194	0.408013	0.688066	0.778793	-6.86081	-0.272436	-1.63336	0.119727	0.208256	-5.6046	-0.338055	-2.03309	0.057029	0.935775	-3.97167	2.26774	2.15019	2.06117	2.60503	2.50717	2.85742	2.87662	2.28079	2.29999	2.59715	2.63193	2.73155
WBGene00000540	WBGene00000540	cln-3.2	172171	Battenin [Source:UniProtKB/TrEMBL;Acc:G5ECU8]	0.19884	0.136117	-0.062723	3.65368	1.96962	0.168388	0.27145	0.19884	1.93398	0.0689632	0.137212	-5.44449	0.136117	1.33203	0.199436	0.309108	-6.33813	-0.062723	-0.628083	0.537821	0.986507	-5.82158	3.7362	3.43388	3.77742	3.7774	3.73784	3.70706	3.7414	3.78405	3.70778	3.56807	3.44004	3.41346
WBGene00000541	WBGene00000541	cln-3.3	179249	Battenin [Source:UniProtKB/TrEMBL;Acc:G5EES1]	0.711899	0.659012	-0.0528866	1.61132	5.84907	0.011016	0.0310393	0.711899	3.06038	0.00672619	0.021404	-2.73027	0.659012	2.84907	0.0106375	0.0293191	-3.16123	-0.0528866	-0.254385	0.802076	0.995898	-5.51348	1.91445	1.92268	1.66673	1.67046	1.90949	1.95931	1.78346	1.76795	0.899954	1.16021	2.09952	0.49797
WBGene00000542	WBGene00000542	clp-1	176122	Calpain clp-1 [Source:UniProtKB/Swiss-Prot;Acc:P34308]	0.182108	0.203579	0.0214715	6.82704	7.3385	0.00465671	0.0153163	0.182108	3.1055	0.00609414	0.0197948	-3.77775	0.203579	3.49758	0.00256402	0.00917294	-2.92849	0.0214715	0.372063	0.714181	0.992891	-6.53086	6.9421	6.89231	6.92647	6.84113	6.77665	6.86689	6.97992	6.89396	6.60477	6.67593	6.83797	6.68425
WBGene00000543	WBGene00000543	clp-2	175618	CaLPain family [Source:UniProtKB/TrEMBL;Acc:Q22143]	0.0741832	0.0602104	-0.0139728	5.53467	0.729062	0.496043	0.605482	0.0741832	1.13187	0.272512	0.39754	-7.01058	0.0602104	0.927097	0.366116	0.490963	-7.22154	-0.0139728	-0.215828	0.831544	0.996774	-6.39357	5.53955	5.52503	5.61429	5.52855	5.47867	5.5113	5.50889	5.74307	5.49558	5.52283	5.44503	5.49805
WBGene00000544	WBGene00000544	clp-3	173089	CaLPain family [Source:UniProtKB/TrEMBL;Acc:Q9U2B2]	-0.35067	-0.248919	0.101751	3.91633	7.74265	0.00373664	0.0128222	-0.35067	-3.7927	0.00132875	0.00590222	-1.75591	-0.248919	-2.77186	0.0125547	0.0335733	-3.96485	0.101751	1.07761	0.295409	0.961058	-5.48018	3.76675	4.00859	3.88424	3.79984	3.82702	3.81692	3.79768	3.62316	4.07897	4.04209	4.04683	4.28783
WBGene00000545	WBGene00000545	clp-4	175326	CaLPain family [Source:UniProtKB/TrEMBL;Acc:Q8IAA9]	-0.284521	-0.209287	0.0752345	4.90688	4.81706	0.0210763	0.0527109	-0.284521	-2.97405	0.00811792	0.0249802	-3.75611	-0.209287	-2.23684	0.0381627	0.0829881	-5.23259	0.0752345	0.776711	0.447396	0.974777	-5.97392	4.85167	4.81956	4.93417	4.85376	4.50817	4.84569	4.88907	4.90732	5.19326	4.98553	4.85606	5.23005
WBGene00000546	WBGene00000546	clp-6	190738	CaLPain family [Source:UniProtKB/TrEMBL;Acc:Q9N4B2]	-0.114927	-0.0520094	0.0629171	4.68736	0.878155	0.43258	0.548108	-0.114927	-1.31917	0.203616	0.318868	-6.61527	-0.0520094	-0.609113	0.550045	0.660081	-7.30828	0.0629171	0.7234	0.478711	0.977814	-5.97717	4.76098	4.63761	4.74722	4.59941	4.80306	4.71343	4.4598	4.53459	4.62124	4.80037	4.68424	4.87695
WBGene00000547	WBGene00000547	clp-7	176953	CaLPain family [Source:UniProtKB/TrEMBL;Acc:U4PMH7]	0.0650202	0.113994	0.0489742	5.86149	1.74113	0.203523	0.314149	0.0650202	1.04987	0.30764	0.434886	-7.15175	0.113994	1.86459	0.0785952	0.148528	-6.04616	0.0489742	0.802802	0.432541	0.973757	-6.14575	5.92317	5.85597	6.02145	5.8601	5.89222	5.90098	5.73389	5.93126	5.73259	5.82921	5.81872	5.83418
WBGene00000548	WBGene00000548	clr-1	3565419	Receptor-type tyrosine-protein phosphatase [Source:UniProtKB/Swiss-Prot;Acc:H2KZM6]	0.0159816	0.0103954	-0.00558621	7.58019	0.0382389	0.962561	0.972444	0.0159816	0.271964	0.788738	0.855063	-7.89303	0.0103954	0.177868	0.860809	0.902863	-7.91299	-0.00558621	-0.0954769	0.924989	0.998785	-6.66957	7.55792	7.48961	7.66337	7.61618	7.59381	7.62345	7.55783	7.57439	7.58409	7.43879	7.52179	7.7398
WBGene00000549	WBGene00000549	cls-2	176280	CLASP family of microtubule-binding proteins [Source:UniProtKB/TrEMBL;Acc:K8ESK4]	0.130445	0.115995	-0.0144498	6.76637	2.98585	0.0758332	0.146475	0.130445	2.22339	0.0392051	0.0879913	-5.54096	0.115995	1.988	0.0622075	0.123011	-5.95768	-0.0144498	-0.24909	0.806106	0.995898	-6.56109	6.90423	6.71097	6.8299	6.75118	6.77963	6.90782	6.75834	6.81544	6.70646	6.62273	6.79139	6.61613
WBGene00000550	WBGene00000550	clu-1	176341	Clustered mitochondria protein homolog [Source:UniProtKB/Swiss-Prot;Acc:P34466]	0.0407404	0.00593078	-0.0348096	8.63577	0.441408	0.649894	0.736268	0.0407404	0.868137	0.396723	0.525458	-7.6485	0.00593078	0.126854	0.900459	0.931231	-8.02528	-0.0348096	-0.74463	0.466087	0.976865	-6.49376	8.61216	8.61499	8.69243	8.58216	8.64902	8.72511	8.62023	8.64799	8.55789	8.5582	8.63691	8.73152
WBGene00000552	WBGene00000552	cmd-1	178614	Calmodulin [Source:UniProtKB/Swiss-Prot;Acc:O16305]	-0.103142	-0.162254	-0.059112	6.8763	3.24991	0.0623216	0.12558	-0.103142	-1.59842	0.12732	0.222187	-6.6023	-0.162254	-2.52256	0.0212627	0.05157	-4.98549	-0.059112	-0.911884	0.373857	0.973757	-6.175	6.83683	6.81005	6.88916	6.67511	6.68896	6.88829	6.92483	6.94365	7.01303	6.94761	7.03531	6.86068
WBGene00000553	WBGene00000553	cmk-1	176989	Calcium/calmodulin-dependent protein kinase type 1 [Source:UniProtKB/Swiss-Prot;Acc:Q9TXJ0]	-0.556275	-0.295442	0.260833	1.05666	3.35117	0.0578687	0.118605	-0.556275	-2.5635	0.019519	0.0504198	-3.61207	-0.295442	-1.45652	0.162436	0.263624	-5.51376	0.260833	1.16694	0.258433	0.959966	-4.79168	0.61832	1.18918	1.35888	1.00094	0.459202	0.759462	0.884645	0.928658	1.08711	1.54516	1.20731	1.52186
WBGene00000554	WBGene00000554	cnb-1	179572	Protein phosphatase 2B regulatory subunit cnb-1 [Source:UniProtKB/Swiss-Prot;Acc:G5EDN6]	-0.0937345	0.00339605	0.0971305	4.92945	0.964555	0.399964	0.517601	-0.0937345	-1.17547	0.255088	0.378216	-6.83898	0.00339605	0.0435836	0.965715	0.976789	-7.55389	0.0971305	1.22884	0.234922	0.959966	-5.55603	4.8009	4.98849	5.02052	5.05133	4.89668	4.80294	4.9538	4.8085	5.02404	4.95407	5.06285	4.78129
WBGene00000556	WBGene00000556	cnc-2	178637	CaeNaCin (Caenorhabditis bacteriocin) [Source:UniProtKB/TrEMBL;Acc:O44611]	-1.8517	-1.91768	-0.0659771	0.570518	12.8157	0.000344222	0.0018278	-1.8517	-4.29091	0.000438022	0.0024615	0.0496337	-1.91768	-4.47446	0.000291693	0.00154989	0.4376	-0.0659771	-0.12483	0.902039	0.998785	-5.10308	0.0173419	-1.35324	0.925489	-0.0282383	0.517522	-0.123686	0.0266691	-0.531032	2.02254	1.70492	0.795115	2.66395
WBGene00000557	WBGene00000557	cnc-3	178636	CaeNaCin (Caenorhabditis bacteriocin) [Source:UniProtKB/TrEMBL;Acc:O44612]	-2.27323	-2.46069	-0.187459	0.189168	41.5707	1.76097e-07	4.82236e-06	-2.27323	-7.6501	4.54408e-07	1.1991e-05	6.44263	-2.46069	-8.12087	1.94894e-07	5.4437e-06	7.16193	-0.187459	-0.489745	0.630217	0.991578	-4.93107	-0.201811	-0.189175	-1.52942	-1.00829	-0.932157	-0.915038	-0.249302	-0.0979676	1.86085	1.4279	1.9167	1.89643
WBGene00000558	WBGene00000558	cnc-4	178635	CaeNaCin (Caenorhabditis bacteriocin) [Source:UniProtKB/TrEMBL;Acc:O44613]	-1.18423	-1.19986	-0.0156319	3.36164	12.0146	0.000482235	0.00240626	-1.18423	-4.17188	0.000570667	0.00301909	-0.800398	-1.19986	-4.31739	0.000413028	0.00206303	-0.489894	-0.0156319	-0.0489223	0.961519	0.998785	-5.82995	2.7581	2.86771	3.09671	3.18466	3.2107	2.49379	3.00965	3.15864	4.61872	3.99133	3.12912	4.794
WBGene00000562	WBGene00000562	cng-1	180004	Cyclic Nucleotide Gated channel [Source:UniProtKB/TrEMBL;Acc:A8WI01]	-0.965451	-1.04569	-0.0802365	2.47447	10.7286	0.000851853	0.00382945	-0.965451	-3.83877	0.00119899	0.00545453	-1.33023	-1.04569	-4.16766	0.000576053	0.00270612	-0.602754	-0.0802365	-0.284438	0.779314	0.993341	-5.58657	2.40358	1.96318	1.85544	2.17829	2.30677	2.28022	2.153	2.04704	3.6296	2.96653	2.24245	3.62021
WBGene00000563	WBGene00000563	cng-3	3565463	Cyclic Nucleotide Gated channel [Source:UniProtKB/TrEMBL;Acc:Q7Z205]	0.184346	-0.22989	-0.414236	-0.881413	0.72131	0.499616	0.608743	0.184346	0.549268	0.589558	0.698212	-5.80048	-0.22989	-0.651269	0.523085	0.636782	-5.68909	-0.414236	-1.1992	0.245967	0.959966	-4.58641	-1.17934	-0.853838	-0.963531	-1.57358	-0.932157	-0.749245	-0.151328	-1.00512	-0.914339	-1.09144	-0.618679	-0.99968
WBGene00000564	WBGene00000564	cnk-1	187518	Connector enhancer of kinase suppressor of ras [Source:UniProtKB/Swiss-Prot;Acc:G5EEW9]	0.207202	0.172852	-0.0343492	5.51042	5.05333	0.0180914	0.0464905	0.207202	2.95708	0.00842256	0.0257075	-3.9027	0.172852	2.48285	0.0230939	0.0550765	-4.86258	-0.0343492	-0.501341	0.622195	0.991578	-6.29204	5.60865	5.41801	5.65297	5.53525	5.5167	5.73421	5.54039	5.57287	5.32157	5.32384	5.43656	5.4587
WBGene00000565	WBGene00000565	cnt-1	174848	Arf-GAP with ANK repeat and PH domain-containing protein cnt-1 Truncated ctn-1 [Source:UniProtKB/Swiss-Prot;Acc:Q9XXH8]	-0.0603125	-0.0743562	-0.0140437	5.87182	0.71757	0.501349	0.610243	-0.0603125	-0.910112	0.374765	0.503804	-7.29699	-0.0743562	-1.13114	0.272812	0.392496	-7.07284	-0.0140437	-0.212031	0.83446	0.997115	-6.44274	5.86434	5.75146	5.94428	5.80849	5.7671	5.8774	5.94659	5.83779	5.96226	5.80737	5.84776	6.04284
WBGene00000566	WBGene00000566	cnt-2	176490	Arf-GAP with ANK repeat and PH domain-containing protein cnt-2 [Source:UniProtKB/Swiss-Prot;Acc:Q9XX14]	-0.00333193	0.0104512	0.0137831	6.61157	0.0398685	0.961	0.971369	-0.00333193	-0.0650243	0.94887	0.967146	-7.82329	0.0104512	0.205542	0.839451	0.887785	-7.80329	0.0137831	0.270425	0.789903	0.993985	-6.5328	6.65275	6.59656	6.63598	6.58998	6.6512	6.67142	6.49171	6.60821	6.57509	6.62689	6.61775	6.61881
WBGene00000567	WBGene00000567	cnx-1	176390	Calnexin [Source:UniProtKB/Swiss-Prot;Acc:P34652]	-0.0158231	-0.00963732	0.00618573	7.51274	0.0737563	0.929177	0.949842	-0.0158231	-0.380366	0.708116	0.794824	-7.84919	-0.00963732	-0.233094	0.818313	0.872261	-7.89496	0.00618573	0.149194	0.883056	0.998534	-6.65506	7.4836	7.52047	7.49794	7.54493	7.502	7.50381	7.48305	7.53082	7.51441	7.54071	7.52579	7.50402
WBGene00000583	WBGene00000583	cof-2	183582	COlmedin (Collagen plus olFactomedin) family; Collagen/olfactomedin domain containing protein 2 [Source:UniProtKB/TrEMBL;Acc:G5EBT7]	-0.314173	0.0309192	0.345093	0.696782	1.20429	0.322907	0.443126	-0.314173	-1.26699	0.221274	0.339568	-5.58138	0.0309192	0.134542	0.894464	0.927126	-6.4257	0.345093	1.4105	0.175404	0.958723	-4.53506	0.57293	1.2559	0.697793	0.747587	0.679546	0.584101	-0.151328	0.689529	0.796409	0.523593	0.795115	1.01457
WBGene00000584	WBGene00000584	cog-1	175149	COG-1B [Source:UniProtKB/TrEMBL;Acc:G5EGF2]	-1.14805	-1.00582	0.142226	-0.271408	5.87696	0.0108313	0.0306205	-1.14805	-3.06242	0.00669627	0.0213298	-2.3577	-1.00582	-2.85341	0.0105386	0.0290914	-2.79704	0.142226	0.341043	0.737011	0.992891	-4.96467	-1.17934	-0.189175	-0.339883	-0.49002	-1.28403	-0.228952	-1.44082	-0.0250213	0.932881	0.341035	-0.247163	0.558789
WBGene00000585	WBGene00000585	cogc-2	177473	Conserved oligomeric Golgi complex subunit 2 [Source:UniProtKB/Swiss-Prot;Acc:Q21444]	0.231213	0.225984	-0.00522907	6.31167	9.69123	0.00138586	0.00570418	0.231213	3.84238	0.00118938	0.00541709	-2.10243	0.225984	3.78183	0.00136137	0.00545885	-2.23621	-0.00522907	-0.0887369	0.930269	0.998785	-6.53857	6.33785	6.30316	6.43703	6.46044	6.50752	6.36951	6.32087	6.35848	6.11084	6.09147	6.23367	6.20621
WBGene00000591	WBGene00000591	coh-1	181003	COHesin family [Source:UniProtKB/TrEMBL;Acc:A0A131MBD0]	0.046386	-0.0585927	-0.104979	4.08971	0.535877	0.594187	0.689883	0.046386	0.456069	0.653783	0.750477	-7.24314	-0.0585927	-0.576456	0.571431	0.678181	-7.17173	-0.104979	-1.03312	0.315203	0.965611	-5.58663	4.21752	3.8285	4.11877	3.96279	4.02093	4.19816	4.08581	4.24862	4.13664	3.87854	4.23445	4.13144
WBGene00000592	WBGene00000592	coh-3	179949	COHesin family [Source:UniProtKB/TrEMBL;Acc:Q19232]	0.00561796	0.0773583	0.0717403	5.54581	0.795038	0.466766	0.579095	0.00561796	0.0809026	0.93641	0.958288	-7.6579	0.0773583	1.13216	0.272395	0.392053	-7.01773	0.0717403	1.04728	0.308803	0.965067	-5.8711	5.50069	5.48734	5.72129	5.6753	5.59665	5.60808	5.40805	5.4835	5.54567	5.4719	5.52112	5.52497
WBGene00000594	WBGene00000594	col-3	177694//177695	COLlagen; COLlagen structural [Source:UniProtKB/TrEMBL;Acc:G5EDG6]	-1.59209	-1.73476	-0.14267	4.1413	94.826	2.68529e-10	3.39815e-08	-1.59209	-11.4438	1.05367e-09	1.21358e-07	12.4559	-1.73476	-12.3596	3.0518e-10	4.17862e-08	13.7201	-0.14267	-0.871433	0.394969	0.973757	-5.61644	3.88289	3.65395	3.17852	3.30717	3.75005	3.64883	3.75409	3.50497	5.31378	5.04648	5.07108	5.56814
WBGene00000596	WBGene00000596	col-7	172494	Cuticle collagen 7 [Source:UniProtKB/Swiss-Prot;Acc:P18832]	-0.3726	-0.240389	0.132211	7.38868	5.96663	0.0102607	0.0293591	-0.3726	-3.39713	0.00320431	0.0118692	-3.21389	-0.240389	-2.22038	0.0394413	0.0851728	-5.62228	0.132211	1.19556	0.247349	0.959966	-5.93057	7.15102	7.65132	7.31357	7.28854	7.10018	7.40446	7.38236	7.00099	7.52997	7.53097	7.88067	7.42862
WBGene00000597	WBGene00000597	col-8	175981	Cuticle collagen 8 [Source:UniProtKB/Swiss-Prot;Acc:P18833]	0.804467	0.739603	-0.0648632	8.25529	38.2195	3.26746e-07	7.79331e-06	0.804467	7.85951	3.10701e-07	8.986e-06	6.13245	0.739603	7.24225	9.68978e-07	1.8698e-05	4.96086	-0.0648632	-0.661038	0.516943	0.98403	-6.54099	8.46347	8.50764	8.36926	8.58821	8.5893	8.33829	8.63296	8.61805	7.81053	8.08914	7.67639	7.37942
WBGene00000598	WBGene00000598	col-9	186210	COLlagen [Source:UniProtKB/TrEMBL;Acc:Q20744]	-0.841243	-1.18082	-0.339581	-2.5954	1.34306	0.285934	0.405577	-0.841243	-1.17533	0.255146	0.378238	-4.94706	-1.18082	-1.57358	0.132961	0.226203	-4.48339	-0.339581	-0.414394	0.683472	0.992891	-4.71816	-2.29456	-6.19493	-1.52942	-3.89174	-3.82902	-1.31775	-2.38832	-4.00908	-1.87769	-2.97074	-1.58875	-1.65432
WBGene00000599	WBGene00000599	col-10	179298	Cuticle collagen 10 [Source:UniProtKB/Swiss-Prot;Acc:Q17460]	-1.79364	-1.8867	-0.0930603	3.41778	119.46	3.93781e-11	9.28945e-09	-1.79364	-13.016	1.31228e-10	3.09222e-08	14.6082	-1.8867	-13.7351	5.41369e-11	1.34177e-08	15.4846	-0.0930603	-0.563356	0.580129	0.987325	-5.63747	3.09156	3.07594	2.59906	2.2452	2.8284	2.63548	2.97753	2.94831	4.73763	4.54981	4.62209	4.67541
WBGene00000601	WBGene00000601	col-12	179453	Cuticle collagen 12 [Source:UniProtKB/Swiss-Prot;Acc:P20630]	-0.842239	-0.873922	-0.0316826	7.79641	45.1271	9.54236e-08	3.01354e-06	-0.842239	-8.05404	2.19389e-07	6.83871e-06	6.5112	-0.873922	-8.39222	1.21221e-07	3.75505e-06	7.12903	-0.0316826	-0.291618	0.773906	0.992891	-6.62286	7.6324	7.73263	7.40611	7.19907	7.56989	7.67998	7.55783	7.31116	8.43344	8.18797	8.24504	8.60024
WBGene00000602	WBGene00000602	col-13	179452	Cuticle collagen 13 [Source:UniProtKB/Swiss-Prot;Acc:P20631]	-0.83946	-0.76588	0.07358	7.49091	31.1995	1.39427e-06	2.45502e-05	-0.83946	-7.09963	1.26947e-06	2.66983e-05	4.72782	-0.76588	-6.54464	3.72816e-06	5.11903e-05	3.6143	0.07358	0.601948	0.554701	0.986849	-6.4515	7.34744	7.68727	7.0822	6.91749	7.22411	7.3558	7.10104	7.07441	8.0568	7.9084	7.89851	8.236
WBGene00000603	WBGene00000603	col-14	177559	Cuticle collagen 14 [Source:UniProtKB/Swiss-Prot;Acc:P18834]	-2.24611	-2.37538	-0.129275	6.91308	93.9047	2.91003e-10	3.5342e-08	-2.24611	-11.5373	9.25189e-10	1.09128e-07	12.2566	-2.37538	-12.1759	3.88974e-10	4.85103e-08	13.162	-0.129275	-0.594035	0.559866	0.987013	-6.32966	6.28341	6.33437	5.68443	5.99624	6.46277	6.11102	6.4659	5.81562	8.63198	8.06049	8.08215	9.02602
WBGene00000606	WBGene00000606	col-17	173839	COLlagen [Source:UniProtKB/TrEMBL;Acc:P91248]	-3.32557	-3.33354	-0.00797421	3.35008	84.4443	6.94305e-10	6.47357e-08	-3.32557	-11.1151	1.67515e-09	1.65915e-07	12.0871	-3.33354	-11.3934	1.13059e-09	1.04419e-07	12.4761	-0.00797421	-0.0208234	0.983615	0.998923	-5.64661	2.57453	2.16763	2.08021	2.10812	2.13113	1.86013	2.87662	2.12923	6.1358	4.91375	5.5311	5.65601
WBGene00000608	WBGene00000608	col-19	180397	Cuticle collagen 19 [Source:UniProtKB/Swiss-Prot;Acc:P18835]	0.545916	0.592098	0.046182	10.4194	23.8742	8.54807e-06	9.76495e-05	0.545916	5.70744	2.04679e-05	0.000227189	1.61912	0.592098	6.22906	7.00802e-06	8.27606e-05	2.72244	0.046182	0.496755	0.625362	0.991578	-6.82396	10.586	10.7066	10.5937	10.6458	10.5548	10.4866	10.6591	10.6414	10.0729	10.2426	10.2482	9.59512
WBGene00000609	WBGene00000609	col-20	173840	COLlagen [Source:UniProtKB/TrEMBL;Acc:P91249]	0.678198	0.63238	-0.0458184	10.1778	24.8214	6.61717e-06	8.1079e-05	0.678198	6.29517	6.13331e-06	8.95528e-05	2.87801	0.63238	5.88581	1.41319e-05	0.000142704	2.02408	-0.0458184	-0.438837	0.665991	0.992891	-6.8347	10.4993	10.3657	10.2952	10.3386	10.348	10.2851	10.4527	10.5902	9.88156	9.94181	9.88625	9.24958
WBGene00000610	WBGene00000610	col-33	177191	COLlagen [Source:UniProtKB/TrEMBL;Acc:Q20091]	-2.16247	-1.79825	0.364213	1.59463	48.0923	5.89971e-08	2.07763e-06	-2.16247	-8.78272	6.22206e-08	2.59761e-06	8.53008	-1.79825	-8.10311	2.0111e-07	5.57754e-06	7.40689	0.364213	1.26229	0.222921	0.959932	-4.71156	0.826039	1.28814	1.38974	0.921332	1.03938	0.865546	1.17641	-0.0250213	3.13068	2.5276	3.12912	2.77064
WBGene00000611	WBGene00000611	col-34	177188	Cuticle collagen 34 [Source:UniProtKB/Swiss-Prot;Acc:P34687]	-0.772217	-0.699449	0.0727681	3.53002	14.5463	0.000173019	0.00105274	-0.772217	-4.82615	0.000134699	0.000982641	0.61188	-0.699449	-4.49117	0.000281127	0.0015056	-0.143986	0.0727681	0.423231	0.67713	0.992891	-5.82184	3.40819	3.71451	3.1153	3.02244	3.13821	3.15807	3.7414	2.98409	4.13311	3.85033	4.23445	3.83829
WBGene00000613	WBGene00000613	col-36	174178	Cuticle collagen 36 [Source:UniProtKB/Swiss-Prot;Acc:P34803]	-5.4218	-6.23787	-0.816073	-2.87986	2.31012	0.127873	0.220188	-5.4218	-1.72278	0.10203	0.186897	-4.28009	-6.23787	-1.98208	0.0629168	0.124185	-3.94098	-0.816073	-0.188252	0.852781	0.997472	-4.67886	-6.19493	-6.19493	-6.19493	-6.19493	-6.19493	-6.19493	-6.19493	-2.65269	1.61927	-3.82408	5.11421	0.970481
WBGene00000615	WBGene00000615	col-38	174370	COLlagen [Source:UniProtKB/TrEMBL;Acc:Q20754]	-2.57748	-2.75977	-0.18229	6.79238	107.628	9.4112e-11	1.62389e-08	-2.57748	-12.3051	3.27836e-10	4.98609e-08	13.3438	-2.75977	-13.0724	1.22253e-10	2.19606e-08	14.376	-0.18229	-0.762922	0.455373	0.976103	-6.17944	6.03723	5.88129	5.59124	5.73035	6.00735	5.72895	6.61256	5.65563	8.9097	8.26211	8.04118	9.04806
WBGene00000616	WBGene00000616	col-39	174651	Cuticle collagen 39 [Source:UniProtKB/Swiss-Prot;Acc:Q09455]	-0.51584	-0.515028	0.000811842	8.98294	28.2441	2.77524e-06	4.20582e-05	-0.51584	-6.49571	4.10782e-06	6.71939e-05	3.3786	-0.515028	-6.52213	3.89811e-06	5.282e-05	3.43463	0.000811842	0.0100227	0.992113	0.999049	-6.79422	8.73412	9.10154	8.81794	8.59364	8.70871	8.93193	8.86083	8.74715	9.40068	9.27632	9.38889	9.23306
WBGene00000617	WBGene00000617	col-40	173495	Cuticle collagen 40 [Source:UniProtKB/Swiss-Prot;Acc:P34804]	-5.20613	-4.98017	0.225968	-2.15241	2.154	0.144922	0.242237	-5.20613	-1.76849	0.0938879	0.174663	-4.23846	-4.98017	-1.82635	0.0843963	0.157071	-4.18978	0.225968	0.0579386	0.954435	0.998785	-4.69547	-4.03044	-3.03999	-3.00494	-6.19493	-3.82902	-6.19493	-3.78055	-4.00908	3.4016	-2.43818	4.43913	-0.834136
WBGene00000618	WBGene00000618	col-41	181610	COLlagen [Source:UniProtKB/TrEMBL;Acc:Q22369]	-5.103	-3.93824	1.16476	-0.100062	18.0544	4.94908e-05	0.000395522	-5.103	-5.01873	8.86181e-05	0.0007088	1.46475	-3.93824	-5.34907	4.35873e-05	0.000345597	2.24826	1.16476	0.956599	0.351416	0.973757	-4.66294	-0.897962	-1.1669	-1.12866	-1.17328	-1.7504	-2.26948	-1.03921	-4.00908	3.09476	1.57305	3.99007	2.94024
WBGene00000620	WBGene00000620	col-43	179187	COLlagen; Collagen [Source:UniProtKB/TrEMBL;Acc:G5ED38]	-1.94609	-2.60163	-0.655541	-0.754788	2.41528	0.11765	0.206063	-1.94609	-1.70803	0.104783	0.19078	-4.6837	-2.60163	-2.03705	0.0565929	0.114024	-4.09464	-0.655541	-0.426695	0.674651	0.992891	-4.82411	-2.29456	-0.280788	-2.47366	-2.51613	-2.05586	-2.26948	-0.354418	-0.433395	1.67872	-1.49256	3.93701	-1.18671
WBGene00000621	WBGene00000621	col-44	186211	COLlagen [Source:UniProtKB/TrEMBL;Acc:Q20739]	-3.36616	-3.21182	0.154336	-2.1194	3.92662	0.0384012	0.0857055	-3.36616	-2.42324	0.0261233	0.0636742	-3.32068	-3.21182	-2.42964	0.0257812	0.0602023	-3.31783	0.154336	0.0868346	0.93176	0.998785	-4.72537	-6.19493	-3.03999	-1.31517	-3.04584	-2.05586	-2.26948	-3.78055	-6.19493	1.1723	-2.43818	2.47532	-1.40165
WBGene00000622	WBGene00000622	col-45	171605	COLlagen [Source:UniProtKB/TrEMBL;Acc:V6CM19]	-1.11215	-0.0225949	1.08956	-0.856476	1.29285	0.298738	0.418554	-1.11215	-1.40879	0.175903	0.285469	-4.94175	-0.0225949	-0.0354992	0.972072	0.980484	-6.04378	1.08956	1.37572	0.185752	0.958723	-4.47794	-0.125001	-0.596748	-1.12866	-0.385082	-2.97622	-1.571	-0.873786	-1.3172	-0.599853	-1.74455	2.39015	-1.96083
WBGene00000623	WBGene00000623	col-46	4363005	COLlagen [Source:UniProtKB/TrEMBL;Acc:Q1EPL5]	-4.59346	-4.49935	0.0941096	-0.784581	65.771	5.18252e-09	3.07496e-07	-4.59346	-9.75404	1.28315e-08	7.4997e-07	8.06466	-4.49935	-10.1111	7.37967e-09	4.33916e-07	8.65147	0.0941096	0.149915	0.882495	0.998534	-4.78241	-2.67775	-3.03999	-1.78113	-1.82494	-1.28403	-3.67604	-2.38832	-2.65269	2.444	1.9156	2.47532	2.1147
WBGene00000624	WBGene00000624	col-47	4363004	COLlagen [Source:UniProtKB/TrEMBL;Acc:V6CLE3]	-4.06899	-3.91273	0.156256	-2.92071	24.2232	7.77191e-06	9.11222e-05	-4.06899	-6.08851	9.3221e-06	0.00012506	2.07555	-3.91273	-5.964	1.20291e-05	0.000125282	1.95752	0.156256	0.177015	0.861469	0.998534	-4.68105	-6.19493	-3.88649	-2.47366	-6.19493	-6.19493	-6.19493	-3.78055	-4.00908	-0.265113	-0.407233	0.0480085	-0.551027
WBGene00000625	WBGene00000625	col-48	171873	COLlagen [Source:UniProtKB/TrEMBL;Acc:Q9N3D7]	-2.40743	-2.56939	-0.161961	5.67433	102.74	1.38461e-10	2.0082e-08	-2.40743	-12.0561	4.56354e-10	6.42835e-08	13.1291	-2.56939	-12.7433	1.8555e-10	2.77334e-08	14.0666	-0.161961	-0.692567	0.497402	0.980788	-6.03969	5.05724	4.81956	4.45057	4.70421	5.18457	4.81623	5.13219	4.60523	7.58732	6.94094	6.91622	7.8715
WBGene00000626	WBGene00000626	col-49	187239	COLlagen [Source:UniProtKB/TrEMBL;Acc:O44989]	-2.48795	-2.68271	-0.194768	5.3077	92.8367	3.19706e-10	3.74841e-08	-2.48795	-11.4371	1.06361e-09	1.2144e-07	12.3064	-2.68271	-12.1303	4.13266e-10	5.07092e-08	13.2932	-0.194768	-0.747925	0.464146	0.976865	-5.91333	4.65334	4.25275	4.02359	4.4443	4.62219	4.23821	5.10023	4.24862	7.40829	6.67352	6.56529	7.45386
WBGene00000627	WBGene00000627	col-50	189050	COLlagen [Source:UniProtKB/TrEMBL;Acc:O01662]	-3.28988	-2.36086	0.929023	-1.54827	2.24855	0.134315	0.228428	-3.28988	-1.90785	0.0724594	0.142474	-4.131	-2.36086	-1.70819	0.104752	0.187071	-4.54191	0.929023	0.458418	0.652127	0.992891	-4.7366	-1.99209	-2.12334	-2.08623	-2.12953	-6.19493	-2.80773	-1.44082	-2.65269	1.80858	-1.74455	3.73767	-2.88613
WBGene00000630	WBGene00000630	col-53	172222	COLlagen [Source:UniProtKB/TrEMBL;Acc:E5QCF2]	0.0870182	0.024408	-0.0626102	1.18533	0.0964009	0.908565	0.934775	0.0870182	0.423975	0.676598	0.768477	-6.44786	0.024408	0.120048	0.905772	0.934988	-6.53453	-0.0626102	-0.30829	0.761393	0.992891	-5.3466	1.07425	1.15462	1.04664	1.37419	0.957483	0.915799	1.51163	1.44747	0.932881	1.08474	1.55909	1.05735
WBGene00000631	WBGene00000631	col-54	185226	COLlagen [Source:UniProtKB/TrEMBL;Acc:O44774]	-2.95127	-2.88925	0.0620162	1.08755	36.3141	4.73664e-07	1.03972e-05	-2.95127	-7.33883	8.0828e-07	1.87736e-05	6.04513	-2.88925	-7.4218	6.92364e-07	1.43759e-05	6.19782	0.0620162	0.120239	0.905623	0.998785	-5.13584	0.705028	0.388284	-0.815374	0.121755	0.679546	-0.0255813	0.327837	-0.63576	3.15182	2.17412	3.38827	3.42167
WBGene00000634	WBGene00000634	col-58	184957	COLlagen [Source:UniProtKB/TrEMBL;Acc:P91274]	-1.95344	-1.99332	-0.0398831	2.49507	56.8171	1.63679e-08	7.52311e-07	-1.95344	-9.07153	3.84576e-08	1.77594e-06	9.00533	-1.99332	-9.38852	2.29428e-08	1.04713e-06	9.51616	-0.0398831	-0.152473	0.880506	0.998534	-5.53362	1.98546	1.96318	1.38974	1.89544	2.20397	1.91057	1.45053	1.84781	3.89905	3.38356	3.64512	4.31453
WBGene00000636	WBGene00000636	col-60	172445	COLlagen [Source:UniProtKB/TrEMBL;Acc:Q19725]	-1.38995	-1.57833	-0.188376	6.78787	90.0465	4.10717e-10	4.51789e-08	-1.38995	-10.8637	2.4049e-09	2.14036e-07	11.2765	-1.57833	-12.2583	3.48713e-10	4.61338e-08	13.2877	-0.188376	-1.36116	0.190227	0.958723	-5.62007	6.30959	6.46349	5.79087	6.22275	6.64876	6.29315	6.48221	6.13797	7.87971	7.52607	7.65418	8.04328
WBGene00000637	WBGene00000637	col-61	182090	COLlagen [Source:UniProtKB/TrEMBL;Acc:Q17582]	-0.730421	-0.982229	-0.251808	1.55734	15.3184	0.000129363	0.000839809	-0.730421	-4.05035	0.000748005	0.00375826	-0.666788	-0.982229	-5.29361	4.90618e-05	0.000378201	2.02909	-0.251808	-1.23598	0.232321	0.959966	-4.79025	1.00758	1.38074	1.32734	0.837073	1.11688	1.781	1.45053	1.25585	2.14	2.32933	1.84169	2.13481
WBGene00000638	WBGene00000638	col-62	172495	COLlagen [Source:UniProtKB/TrEMBL;Acc:Q93207]	-0.4669	-0.363744	0.103156	7.21151	14.6454	0.00016659	0.00102541	-0.4669	-5.13091	6.95539e-05	0.000591858	0.650325	-0.363744	-4.04498	0.00075701	0.0033703	-1.768	0.103156	1.11737	0.2785	0.959966	-5.99624	7.10193	7.3681	7.04936	6.96974	7.02113	7.21112	7.07597	6.78787	7.4618	7.38179	7.68982	7.41789
WBGene00000639	WBGene00000639	col-63	172607	COLlagen [Source:UniProtKB/TrEMBL;Acc:Q94399]	-2.63945	-2.7788	-0.139353	6.35047	78.137	1.30381e-09	1.0219e-07	-2.63945	-10.5728	3.68395e-09	2.88527e-07	10.8916	-2.7788	-11.0632	1.8042e-09	1.42444e-07	11.6411	-0.139353	-0.48354	0.63453	0.991856	-6.27961	6.09256	5.22959	4.87814	5.26996	5.63008	5.372	6.04804	5.07225	8.47926	7.82062	7.61013	8.69896
WBGene00000640	WBGene00000640	col-64	186127	COLlagen [Source:UniProtKB/TrEMBL;Acc:O02271]	-0.318361	-0.266752	0.0516087	-0.0232713	0.863484	0.438406	0.553449	-0.318361	-1.21113	0.241475	0.363053	-5.46998	-0.266752	-1.04276	0.310836	0.433179	-5.66643	0.0516087	0.190894	0.850741	0.997472	-5.08134	0.146893	0.128256	-0.24201	-0.49002	-0.210301	-0.465769	0.185097	-0.1748	0.336757	0.0549794	0.0480085	0.148201
WBGene00000641	WBGene00000641	col-65	187138	COLlagen [Source:UniProtKB/TrEMBL;Acc:Q9XUT4]	-1.79894	-1.80652	-0.0075701	4.7385	107.054	9.83989e-11	1.67535e-08	-1.79894	-12.543	2.40203e-10	4.27562e-08	13.8992	-1.80652	-12.8003	1.72505e-10	2.63879e-08	14.2326	-0.0075701	-0.0457339	0.964025	0.998785	-6.11803	4.18017	4.48951	4.00875	3.84368	4.40381	4.17771	4.09582	3.91031	6.08635	5.60109	5.84456	6.20978
WBGene00000644	WBGene00000644	col-68	173395	COLlagen [Source:UniProtKB/TrEMBL;Acc:O44796]	-0.613877	-0.635793	-0.0219163	2.24857	8.63188	0.0023443	0.00876895	-0.613877	-3.50897	0.00249992	0.00972745	-1.9851	-0.635793	-3.68378	0.00169401	0.00653185	-1.61055	-0.0219163	-0.116692	0.908394	0.998785	-5.5905	2.00267	2.18485	1.69171	2.22876	2.13113	2.16028	2.0121	1.92348	2.83219	2.92385	2.70428	2.13481
WBGene00000645	WBGene00000645	col-69	186819	COLlagen [Source:UniProtKB/TrEMBL;Acc:Q9TZ57]	-1.5036	-1.42719	0.0764073	0.395775	24.3575	7.49449e-06	8.89346e-05	-1.5036	-6.08927	9.30771e-06	0.00012506	3.70971	-1.42719	-5.99439	1.13012e-05	0.000119031	3.53099	0.0764073	0.264666	0.794267	0.995264	-5.07654	-0.460323	-0.0217469	-0.150356	0.321026	0.125931	0.234108	-0.151328	-0.74869	1.35347	1.39703	1.3939	1.25408
WBGene00000646	WBGene00000646	H17B01.2	186749		-1.75579	-2.20775	-0.451957	0.310173	10.5105	0.000941589	0.00415888	-1.75579	-3.66285	0.00177493	0.00740845	-1.25928	-2.20775	-4.19576	0.00054114	0.00256465	-0.0972285	-0.451957	-0.722937	0.478989	0.977814	-4.88626	0.427507	0.128256	-2.47366	-0.603194	0.334972	0.152631	-1.03921	0.0444136	2.09706	1.19652	0.684991	2.47174
WBGene00000647	WBGene00000647	col-71	173695	COLlagen [Source:UniProtKB/TrEMBL;Acc:Q9N4U2]	-2.42198	-2.66139	-0.239417	6.32632	120.353	3.69926e-11	9.16854e-09	-2.42198	-12.8789	1.56075e-10	3.18328e-08	14.1571	-2.66139	-13.9275	4.30001e-11	1.14401e-08	15.5028	-0.239417	-1.10463	0.283838	0.959966	-5.79851	5.65567	5.61515	5.01063	5.14849	5.50953	5.50925	5.94104	5.46463	8.42479	7.78194	7.49909	8.3517
WBGene00000649	WBGene00000649	col-73	184366	COLlagen [Source:UniProtKB/TrEMBL;Acc:P91250]	-2.7568	-3.01885	-0.262052	6.81708	119.488	3.9299e-11	9.28945e-09	-2.7568	-12.8607	1.59715e-10	3.22395e-08	14.0843	-3.01885	-13.8545	4.69088e-11	1.20852e-08	15.3682	-0.262052	-1.05811	0.303971	0.962817	-5.90771	5.9243	5.94586	5.2814	5.73908	6.03632	5.79757	6.40178	5.73522	9.18081	8.40785	8.16909	9.18262
WBGene00000651	WBGene00000651	col-75	186968	Putative cuticle collagen 75 [Source:UniProtKB/Swiss-Prot;Acc:Q09578]	-1.5162	-2.89083	-1.37463	-2.45303	8.42735	0.00260413	0.00954669	-1.5162	-2.61823	0.0173982	0.0460849	-3.01347	-2.89083	-3.95507	0.000925037	0.00397809	-0.893538	-1.37463	-1.68039	0.110116	0.947703	-4.42837	-3.20104	-3.88649	-3.85493	-6.19493	-2.44386	-3.67604	-1.22608	-3.17702	-0.50861	-2.05008	-1.33563	-0.314465
WBGene00000652	WBGene00000652	col-76	174320	COLlagen [Source:UniProtKB/TrEMBL;Acc:Q21528]	-0.953082	-1.1918	-0.238715	2.85146	21.7699	1.55173e-05	0.000156456	-0.953082	-5.07404	7.8629e-05	0.00065125	1.28171	-1.1918	-6.19114	7.5668e-06	8.8032e-05	3.66191	-0.238715	-1.11064	0.281309	0.959966	-5.15128	2.63098	2.2187	2.38598	2.26146	2.86255	2.46032	2.66432	2.49435	3.88229	3.2774	3.06461	3.97845
WBGene00000653	WBGene00000653	col-77	174336	COLlagen [Source:UniProtKB/TrEMBL;Acc:Q21562]	-1.61984	-1.8071	-0.187259	8.24233	88.8191	4.59596e-10	4.8907e-08	-1.61984	-10.8958	2.29574e-09	2.05254e-07	11.1938	-1.8071	-12.0988	4.31011e-10	5.23205e-08	12.9425	-0.187259	-1.1654	0.259039	0.959966	-6.00311	7.81315	7.82067	7.29688	7.37606	8.05529	7.71499	7.73562	7.56777	9.59369	9.13484	9.03204	9.76606
WBGene00000655	WBGene00000655	col-79	174650	Putative cuticle collagen 79 [Source:UniProtKB/Swiss-Prot;Acc:Q09233]	-3.24261	-3.15994	0.0826744	2.44256	72.6838	2.33496e-09	1.6328e-07	-3.24261	-10.3799	4.91081e-09	3.50926e-07	11.0304	-3.15994	-10.5025	4.08927e-09	2.75148e-07	11.2131	0.0826744	0.206869	0.838429	0.997383	-5.41428	1.71995	1.60205	1.1584	1.11268	1.15412	1.26501	2.41529	0.600119	4.94755	4.0863	4.32902	4.85286
WBGene00000656	WBGene00000656	col-80	174652	Putative cuticle collagen 80 [Source:UniProtKB/Swiss-Prot;Acc:Q09456]	0.501773	0.433681	-0.068092	9.68997	11.5578	0.000587843	0.00282191	0.501773	4.42689	0.000324051	0.00193501	-1.13731	0.433681	3.83378	0.0012124	0.004958	-2.45707	-0.068092	-0.614988	0.546244	0.986822	-6.69274	9.78474	9.93216	9.80778	9.72818	9.77257	9.77614	9.9797	9.98907	9.43332	9.66861	9.54234	8.8647
WBGene00000657	WBGene00000657	col-81	174686	COLlagen [Source:UniProtKB/TrEMBL;Acc:Q20135]	0.140218	0.107587	-0.0326319	10.2195	1.89331	0.17931	0.28516	0.140218	1.85665	0.0797707	0.153831	-6.51724	0.107587	1.42938	0.169986	0.273074	-7.15563	-0.0326319	-0.435525	0.668349	0.992891	-6.825	10.2871	10.361	10.2003	10.1323	10.2037	10.2633	10.3351	10.3095	10.2495	10.2191	10.2534	9.82005
WBGene00000658	WBGene00000658	col-83	185221	COLlagen [Source:UniProtKB/TrEMBL;Acc:Q9NAQ4]	-0.715294	-0.312569	0.402725	-1.22757	1.32049	0.291613	0.411187	-0.715294	-1.61458	0.123759	0.217236	-4.64379	-0.312569	-0.76533	0.453974	0.573767	-5.59501	0.402725	0.877003	0.392016	0.973757	-4.70782	-1.17934	-0.280788	-1.78113	-1.82494	-1.7504	-0.915038	-1.99929	-1.96613	-1.16997	-1.2781	-0.767326	-0.427903
WBGene00000660	WBGene00000660	col-85	188672	COLlagen [Source:UniProtKB/TrEMBL;Acc:O18097]	-4.04103	-3.68754	0.353489	-2.0846	3.93248	0.0382448	0.085415	-4.04103	-2.4434	0.0250592	0.0616717	-3.28494	-3.68754	-2.40946	0.0268747	0.0622583	-3.35013	0.353489	0.165928	0.870059	0.998534	-4.71509	-1.99209	-3.88649	-3.85493	-3.89174	-2.97622	-3.67604	-2.38832	-6.19493	2.37379	-1.09144	2.49177	-2.35054
WBGene00000661	WBGene00000661	col-86	190749	COLlagen [Source:UniProtKB/TrEMBL;Acc:Q9XVY1]	-0.335627	0.283864	0.619491	-1.37822	0.571058	0.574815	0.673582	-0.335627	-0.554616	0.585969	0.695656	-5.59418	0.283864	0.52006	0.609346	0.710686	-5.69573	0.619491	1.06543	0.300736	0.962592	-4.63095	-1.3437	-0.719574	-1.12866	-1.35959	-0.783917	-0.342507	-3.78055	-2.26895	-1.87769	-1.74455	-1.89595	-0.111283
WBGene00000662	WBGene00000662	col-87	3565880	COLlagen [Source:UniProtKB/TrEMBL;Acc:Q7YTG4]	-0.351195	-1.29608	-0.944881	-2.09087	1.70373	0.210016	0.321334	-0.351195	-0.554996	0.585715	0.695512	-5.54509	-1.29608	-1.79538	0.0893667	0.164424	-4.24206	-0.944881	-1.25693	0.224814	0.959966	-4.54021	-2.67775	-6.19493	-0.681024	-3.04584	-2.05586	-1.87837	-1.99929	-1.96613	-1.31706	-2.43818	-0.360693	-2.35054
WBGene00000663	WBGene00000663	col-88	175170	COLlagen [Source:UniProtKB/TrEMBL;Acc:O44904]	-1.7052	-1.76492	-0.0597132	6.8184	83.6066	7.53033e-10	6.9549e-08	-1.7052	-10.9752	2.04709e-09	1.9004e-07	11.4447	-1.76492	-11.4124	1.10092e-09	1.03139e-07	12.0899	-0.0597132	-0.35331	0.727952	0.992891	-6.4591	6.06414	6.6626	6.10636	6.01434	6.64876	6.07416	6.2972	6.06257	8.12093	7.68145	7.7285	8.35733
WBGene00000664	WBGene00000664	col-89	175627	COLlagen [Source:UniProtKB/TrEMBL;Acc:Q19528]	-1.35696	-1.33436	0.0226084	3.14713	63.996	6.43603e-09	3.67398e-07	-1.35696	-9.76746	1.25643e-08	7.36749e-07	10.0664	-1.33436	-9.82742	1.14395e-08	6.06188e-07	10.1549	0.0226084	0.142188	0.888508	0.998678	-5.75257	2.7682	2.94051	2.58579	2.5265	2.79342	2.49379	3.09198	2.39152	4.15769	3.8952	3.92495	4.16606
WBGene00000665	WBGene00000665	col-90	176117	Putative cuticle collagen 90 [Source:UniProtKB/Swiss-Prot;Acc:P34340]	-2.73115	-2.68897	0.0421881	3.98488	94.2997	2.81121e-10	3.46186e-08	-2.73115	-11.7978	6.46828e-10	8.22396e-08	12.9898	-2.68897	-11.9886	4.99616e-10	5.85777e-08	13.2419	0.0421881	0.148505	0.883592	0.998534	-5.84756	2.97426	3.29799	2.90706	3.22666	3.25423	2.77814	3.42937	2.78548	5.97121	5.21744	5.65676	6.29938
WBGene00000666	WBGene00000666	col-91	184269	Putative cuticle collagen 91 [Source:UniProtKB/Swiss-Prot;Acc:P34391]	-1.33492	-1.35594	-0.021022	6.55687	59.3112	1.17045e-08	5.81659e-07	-1.33492	-9.3232	2.54951e-08	1.30012e-06	8.86053	-1.35594	-9.53913	1.80242e-08	8.73727e-07	9.22002	-0.021022	-0.137078	0.892488	0.998785	-6.4954	6.31821	6.39668	5.95077	5.7142	6.31644	6.286	5.9794	5.91513	7.61453	7.16303	7.26018	7.76502
WBGene00000667	WBGene00000667	col-92	176528	COLlagen [Source:UniProtKB/TrEMBL;Acc:Q9XVG3]	-0.654191	-0.669989	-0.0157979	7.29794	36.2839	4.76522e-07	1.04483e-05	-0.654191	-7.26746	9.24064e-07	2.08844e-05	5.07364	-0.669989	-7.4838	6.17124e-07	1.3262e-05	5.49286	-0.0157979	-0.170415	0.866581	0.998534	-6.60742	7.16208	7.35675	6.99457	6.75979	6.92744	7.17998	7.17195	7.0666	7.77834	7.70527	7.79959	7.6713
WBGene00000668	WBGene00000668	col-93	259335	COLlagen [Source:UniProtKB/TrEMBL;Acc:Q9U348]	0.0255708	-0.0592343	-0.084805	8.90161	0.650376	0.533661	0.638462	0.0255708	0.334875	0.741582	0.820535	-8.00604	-0.0592343	-0.776805	0.447342	0.567584	-7.74572	-0.084805	-1.11156	0.280925	0.959966	-6.17943	8.86816	8.94763	8.84691	8.75356	8.76207	8.94371	9.01683	9.03032	8.96186	8.9791	9.06659	8.64212
WBGene00000669	WBGene00000669	col-94	259336	COLlagen [Source:UniProtKB/TrEMBL;Acc:Q9U349]	-0.529049	-0.516137	0.012912	5.33292	22.0604	1.4257e-05	0.000145875	-0.529049	-5.78225	1.75143e-05	0.000201368	2.30417	-0.516137	-5.72104	1.98951e-05	0.000186662	2.16807	0.012912	0.135961	0.893358	0.998785	-6.33513	5.1138	5.44507	5.2097	4.89862	5.05765	5.15903	5.18238	5.20705	5.77407	5.5977	5.77571	5.56814
WBGene00000670	WBGene00000670	col-95	176602	COLlagen [Source:UniProtKB/TrEMBL;Acc:Q86MP1]	1.20288	1.34097	0.138091	3.69692	19.9932	2.65229e-05	0.000239317	1.20288	5.0823	7.72392e-05	0.000643004	1.22709	1.34097	5.79918	1.69091e-05	0.000164471	2.74819	0.138091	0.720706	0.480328	0.977814	-5.85698	3.78677	4.41483	4.12337	4.49329	3.92184	3.72126	4.13518	4.38201	2.98914	3.21682	3.25971	1.89643
WBGene00000671	WBGene00000671	col-96	353461	COLlagen [Source:UniProtKB/TrEMBL;Acc:Q86MP2]	0.227458	0.323262	0.0958041	4.88946	5.14136	0.0171019	0.0444165	0.227458	2.16213	0.0442914	0.0969076	-5.33235	0.323262	3.13746	0.00568191	0.0175448	-3.40112	0.0958041	0.951741	0.353808	0.973757	-5.85791	5.00265	5.13305	5.07138	4.91412	4.77644	4.96086	5.04962	4.95092	4.72828	4.99587	4.73693	4.34507
WBGene00000672	WBGene00000672	col-97	176721	COLlagen [Source:UniProtKB/TrEMBL;Acc:O18286]	-2.31333	-2.56175	-0.248421	6.82662	118.397	4.24395e-11	9.55133e-09	-2.31333	-12.6979	1.96657e-10	3.66718e-08	13.8655	-2.56175	-13.8746	4.57976e-11	1.19562e-08	15.3876	-0.248421	-1.20448	0.24397	0.959966	-5.7722	6.05385	6.09455	5.53885	5.86941	6.32667	5.99456	6.33678	5.91629	8.78183	8.09246	7.99866	8.91281
WBGene00000673	WBGene00000673	col-98	176724	COLlagen [Source:UniProtKB/TrEMBL;Acc:O17805]	0.550626	0.547062	-0.00356415	7.38949	9.69082	0.00138613	0.00570418	0.550626	3.81468	0.00126519	0.00568565	-2.28153	0.547062	3.81054	0.00127692	0.0051807	-2.28847	-0.00356415	-0.0255218	0.979919	0.998785	-6.67257	7.53369	7.53356	7.5186	7.69684	7.55126	7.36995	7.65793	7.70409	6.83668	7.54688	7.23476	6.48809
WBGene00000674	WBGene00000674	col-99	185112	Putative cuticle collagen 99 [Source:UniProtKB/Swiss-Prot;Acc:O76368]	-0.699716	-0.883519	-0.183803	1.74695	15.947	0.000102784	0.000700979	-0.699716	-4.29262	0.000436363	0.00245447	-0.175285	-0.883519	-5.32823	4.55668e-05	0.000357352	2.06833	-0.183803	-1.01225	0.324804	0.969101	-5.02785	1.67769	1.11922	1.50699	1.21638	1.45202	1.80787	1.65394	1.4216	2.43253	2.31288	2.05594	2.23138
WBGene00000675	WBGene00000675	col-101	176854	COLlagen [Source:UniProtKB/TrEMBL;Acc:U4PFF3]	1.60685	1.61982	0.0129766	6.87838	40.4363	2.16063e-07	5.61822e-06	1.60685	7.73591	3.88583e-07	1.07011e-05	6.06911	1.61982	7.83965	3.22025e-07	8.05268e-06	6.26537	0.0129766	0.0701859	0.944818	0.998785	-6.65472	7.50225	7.3998	7.30853	7.48519	7.14249	7.26482	7.55557	7.6688	5.77521	6.4763	6.13371	4.82528
WBGene00000677	WBGene00000677	col-103	176901	COLlagen [Source:UniProtKB/TrEMBL;Acc:O45114]	0.447356	0.491232	0.0438759	6.89331	7.16224	0.00513471	0.0166233	0.447356	3.10007	0.00616705	0.0199687	-3.78987	0.491232	3.43186	0.00296683	0.0102943	-3.07362	0.0438759	0.31417	0.756997	0.992891	-6.56826	7.13793	7.03864	7.06079	7.04679	6.93882	6.89926	7.10847	7.15412	6.44275	7.03605	6.87371	5.9803
WBGene00000678	WBGene00000678	col-104	176947	COLlagen [Source:UniProtKB/TrEMBL;Acc:O44174]	-2.08934	-2.21316	-0.123818	6.38821	138.855	1.10804e-11	4.51986e-09	-2.08934	-14.0178	3.86261e-11	1.53149e-08	15.5925	-2.21316	-14.8162	1.53436e-11	6.39209e-09	16.5498	-0.123818	-0.739996	0.468826	0.977145	-6.16006	5.75808	5.92423	5.26068	5.48249	5.92894	5.68797	5.92148	5.42123	8.07189	7.51129	7.59308	8.09361
WBGene00000679	WBGene00000679	col-105	186529	COLlagen [Source:UniProtKB/TrEMBL;Acc:O44173]	-2.28541	-3.62273	-1.33732	-2.8313	15.6127	0.000116074	0.00077356	-2.28541	-4.0083	0.000821501	0.0040388	-0.658861	-3.62273	-5.29735	4.86711e-05	0.000375929	0.951887	-1.33732	-1.65998	0.114203	0.947703	-4.45934	-6.19493	-3.88649	-3.85493	-6.19493	-3.82902	-3.67604	-3.78055	-2.26895	-0.341801	-0.777931	-0.933068	-1.65432
WBGene00000680	WBGene00000680	col-106	176955	COLlagen [Source:UniProtKB/TrEMBL;Acc:Q8MXT6]	0.544655	0.551039	0.00638379	9.83213	24.2737	7.66625e-06	9.04248e-05	0.544655	5.98367	1.15526e-05	0.000147361	2.2548	0.551039	6.08373	9.4134e-06	0.000103431	2.46807	0.00638379	0.0721459	0.94328	0.998785	-6.90001	9.99864	10.075	10.0083	9.98956	10.011	9.96259	10.0749	9.99655	9.42837	9.70913	9.67023	9.06093
WBGene00000681	WBGene00000681	col-107	176961	COLlagen [Source:UniProtKB/TrEMBL;Acc:Q86S35]	-1.78272	-1.9001	-0.117383	4.85527	176.977	1.40023e-12	1.14235e-09	-1.78272	-15.7673	5.39249e-12	4.06096e-09	17.7413	-1.9001	-16.7789	1.88032e-12	1.82553e-09	18.8054	-0.117383	-0.89298	0.383627	0.973757	-5.75128	4.32067	4.18588	4.2591	3.96279	4.45693	4.14122	4.42845	4.1847	6.30727	5.82487	5.97897	6.20265
WBGene00000683	WBGene00000683	col-109	176988	COLlagen [Source:UniProtKB/TrEMBL;Acc:Q9N527]	-2.58049	-2.74464	-0.164151	5.6822	126.965	2.35985e-11	6.84132e-09	-2.58049	-13.4345	7.80107e-11	2.18207e-08	14.9478	-2.74464	-14.138	3.35191e-11	1.0097e-08	15.825	-0.164151	-0.724029	0.478334	0.977814	-6.00741	4.94815	4.81404	4.43216	4.63416	4.91849	4.88721	5.17768	4.56739	7.7941	7.04541	7.0679	7.89343
WBGene00000684	WBGene00000684	col-110	177225	COLlagen [Source:UniProtKB/TrEMBL;Acc:Q19592]	-3.37221	-3.35276	0.0194551	2.52253	129.511	1.99632e-11	6.43868e-09	-3.37221	-13.8031	4.9889e-11	1.65564e-08	15.4207	-3.35276	-14.0727	3.62017e-11	1.0424e-08	15.7364	0.0194551	0.0615268	0.951616	0.998785	-5.43655	1.74062	1.49564	1.50699	0.837073	1.15412	1.54596	1.92494	1.0003	4.9951	4.44053	4.51351	5.0511
WBGene00000685	WBGene00000685	col-111	177230	COLlagen [Source:UniProtKB/TrEMBL;Acc:U4PM21]	-1.97503	-2.01608	-0.0410504	4.2547	116.131	4.98956e-11	1.05108e-08	-1.97503	-12.993	1.35089e-10	3.09222e-08	14.5344	-2.01608	-13.399	8.14848e-11	1.69731e-08	15.0442	-0.0410504	-0.227606	0.822513	0.996197	-5.96025	3.60705	3.53809	3.4947	3.61611	3.63621	3.72126	3.81596	3.30729	5.76381	5.21965	5.39344	5.92795
WBGene00000687	WBGene00000687	col-113	177487	COLlagen [Source:UniProtKB/TrEMBL;Acc:Q18450]	-1.87191	-1.84339	0.0285246	4.92399	55.6301	1.92867e-08	8.50525e-07	-1.87191	-9.10849	3.61874e-08	1.70324e-06	8.73334	-1.84339	-9.16084	3.32089e-08	1.40998e-06	8.8115	0.0285246	0.120907	0.905101	0.998785	-6.15176	4.42972	4.62504	3.92168	4.28645	4.51534	4.14649	4.5572	3.97842	6.41243	5.86349	5.66222	6.67998
WBGene00000689	WBGene00000689	col-115	189843	COLlagen [Source:UniProtKB/TrEMBL;Acc:Q9N3X9]	-1.70334	-2.23305	-0.529702	2.36048	42.7701	1.42555e-07	4.05919e-06	-1.70334	-7.2192	1.01202e-06	2.22645e-05	5.73435	-2.23305	-8.55694	9.12828e-08	3.06047e-06	8.16771	-0.529702	-1.73949	0.0989845	0.944595	-4.28594	1.91445	1.62747	0.647601	1.48909	2.52149	2.0521	1.8793	1.49784	3.91561	3.37567	3.29762	4.04905
WBGene00000690	WBGene00000690	col-116	184617	COLlagen [Source:UniProtKB/TrEMBL;Acc:O61525]	-0.550722	0.159857	0.710579	-1.4733	1.30541	0.295478	0.415145	-0.550722	-1.16728	0.258298	0.381667	-5.092	0.159857	0.385305	0.704517	0.787134	-5.7457	0.710579	1.55088	0.1383	0.9516	-4.3887	-0.775493	-1.35324	-1.12866	-1.57358	-2.05586	-2.80773	-1.99929	-1.15274	-0.801719	-2.05008	-1.12035	-1.65432
WBGene00000691	WBGene00000691	col-117	177694//177695	COLlagen; COLlagen structural [Source:UniProtKB/TrEMBL;Acc:G5EDG6]	-1.82428	-1.81889	0.00539085	4.98921	96.9561	2.23596e-10	2.97824e-08	-1.82428	-11.9718	5.1102e-10	6.88796e-08	13.0974	-1.81889	-12.1473	4.04042e-10	5.00705e-08	13.3322	0.00539085	0.0308883	0.975698	0.998785	-6.17644	4.68302	4.60918	4.16857	4.06356	4.49371	4.33372	4.43241	4.28134	6.49674	5.85358	6.00642	6.43939
WBGene00000692	WBGene00000692	col-118	177699	COLlagen [Source:UniProtKB/TrEMBL;Acc:A5JYR8]	-0.124995	-0.105623	0.0193725	6.40353	2.37718	0.121246	0.211209	-0.124995	-2.0183	0.0586824	0.121562	-5.86634	-0.105623	-1.7206	0.102432	0.183647	-6.35812	0.0193725	0.312366	0.758345	0.992891	-6.48963	6.29306	6.47404	6.36508	6.36681	6.35594	6.39851	6.45427	6.22091	6.5341	6.4919	6.51488	6.37002
WBGene00000693	WBGene00000693	col-119	177715	COLlagen [Source:UniProtKB/TrEMBL;Acc:Q18799]	0.883503	0.89617	0.0126663	9.83276	30.1305	1.77775e-06	2.9599e-05	0.883503	6.65722	2.98622e-06	5.21125e-05	3.65483	0.89617	6.78698	2.31717e-06	3.60176e-05	3.91925	0.0126663	0.0998134	0.921593	0.998785	-6.90733	10.1566	10.1466	10.107	10.1397	10.0158	9.95416	10.2134	10.305	9.32606	9.57098	9.44764	8.60993
WBGene00000694	WBGene00000694	col-120	177748	COLlagen [Source:UniProtKB/TrEMBL;Acc:Q9XWR2]	-1.20486	-1.68082	-0.475963	6.28636	64.8348	5.80601e-09	3.38338e-07	-1.20486	-8.13497	1.90098e-07	6.1932e-06	6.79526	-1.68082	-10.9503	2.12188e-09	1.64215e-07	11.4822	-0.475963	-2.90183	0.00949324	0.86616	-2.91706	5.89232	5.78573	5.08087	5.49458	6.406	6.04905	5.83895	5.89765	7.3969	7.11345	6.94413	7.5332
WBGene00000696	WBGene00000696	col-122	177789	COLlagen [Source:UniProtKB/TrEMBL;Acc:Q22183]	0.527283	0.519032	-0.00825104	9.90473	16.59	8.17221e-05	0.000582497	0.527283	5.01651	8.9046e-05	0.000711641	0.156989	0.519032	4.95966	0.000100726	0.000667543	0.0347302	-0.00825104	-0.0806232	0.936629	0.998785	-6.90484	10.0762	10.1545	10.046	10.0253	9.92856	10.0203	10.1796	10.2011	9.55563	9.78206	9.79093	9.09646
WBGene00000697	WBGene00000697	col-123	177823	COLlagen [Source:UniProtKB/TrEMBL;Acc:Q23222]	-1.59702	-1.5041	0.0929152	-2.13607	4.00071	0.0364747	0.0822402	-1.59702	-2.48277	0.0230976	0.0577735	-3.23062	-1.5041	-2.41325	0.0266661	0.0618774	-3.34816	0.0929152	0.123062	0.903419	0.998785	-4.75502	-2.67775	-1.56727	-3.85493	-3.04584	-3.82902	-2.80773	-1.6932	-3.17702	-1.87769	-2.05008	-0.141918	-0.314465
WBGene00000698	WBGene00000698	col-124	177901	COLlagen [Source:UniProtKB/TrEMBL;Acc:Q9NAR3]	0.482738	0.473277	-0.00946058	10.9112	15.0719	0.000141803	0.000901463	0.482738	4.79176	0.000145208	0.0010449	-0.424517	0.473277	4.71654	0.000171201	0.00101641	-0.588088	-0.00946058	-0.0960355	0.924551	0.998785	-6.98396	11.2294	11.1184	10.9727	10.9468	11.0101	10.9179	11.1424	11.2303	10.7291	10.7884	10.6653	10.1831
WBGene00000699	WBGene00000699	col-125	178029	COLlagen [Source:UniProtKB/TrEMBL;Acc:Q18302]	-1.65244	-1.78305	-0.130611	6.98675	115.765	5.12304e-11	1.05108e-08	-1.65244	-12.6629	2.05716e-10	3.7644e-08	13.8064	-1.78305	-13.6419	6.05873e-11	1.44285e-08	15.0783	-0.130611	-0.920128	0.369649	0.973757	-6.11877	6.71871	6.61495	6.10519	5.9481	6.43655	6.59154	6.41183	6.49263	8.36081	7.88077	8.0275	8.25019
WBGene00000700	WBGene00000700	col-126	178034//186228	COLlagen [Source:UniProtKB/TrEMBL;Acc:G5EFU8]	-1.0674	-0.570865	0.49653	-1.42916	2.7076	0.0936948	0.172484	-1.0674	-2.29249	0.0341163	0.0787732	-3.5872	-0.570865	-1.35801	0.191207	0.299004	-4.98972	0.49653	1.01249	0.324694	0.969101	-4.64113	-1.74217	-0.853838	-1.52942	-1.82494	-2.44386	-1.87837	-1.44082	-2.26895	-0.265113	-1.49256	-1.58875	-0.551027
WBGene00000701	WBGene00000701	col-127	178034//186228	COLlagen [Source:UniProtKB/TrEMBL;Acc:G5EFU8]	-0.781629	-0.029798	0.751831	0.507932	2.16914	0.143162	0.23991	-0.781629	-1.83841	0.0825273	0.158004	-4.71208	-0.029798	-0.0809233	0.936394	0.956631	-6.41513	0.751831	1.76668	0.0941994	0.944595	-4.15902	2.10188	0.502603	0.167194	0.0487069	0.0489311	-0.465769	0.632938	-0.255955	0.899954	0.341035	1.32213	0.558789
WBGene00000702	WBGene00000702	col-128	178076	COLlagen [Source:UniProtKB/TrEMBL;Acc:Q19368]	-4.19682	-4.52138	-0.324556	0.119026	35.3837	5.71076e-07	1.22076e-05	-4.19682	-7.18136	1.08705e-06	2.35709e-05	5.51905	-4.52138	-7.37799	7.51243e-07	1.54025e-05	5.7599	-0.324556	-0.397225	0.695862	0.992891	-4.8533	-4.03044	-0.596748	-1.12866	-0.385082	-1.09739	-0.123686	-2.38832	-1.3172	3.2853	2.2624	3.10793	3.28435
WBGene00000703	WBGene00000703	col-129	178155	COLlagen [Source:UniProtKB/TrEMBL;Acc:Q21556]	0.0130089	0.0265497	0.0135408	10.5604	0.0702318	0.932431	0.952066	0.0130089	0.182855	0.856951	0.904047	-8.19192	0.0265497	0.375128	0.71194	0.79298	-8.13308	0.0135408	0.191152	0.850542	0.997472	-6.92969	10.5913	10.7665	10.5136	10.4265	10.6013	10.4964	10.5888	10.5564	10.6559	10.6063	10.6184	10.3026
WBGene00000704	WBGene00000704	col-130	178193	COLlagen [Source:UniProtKB/TrEMBL;Acc:Q19218]	-1.57307	-1.57657	-0.00349832	5.85301	73.564	2.11987e-09	1.50935e-07	-1.57307	-10.4296	4.55909e-09	3.34333e-07	10.7272	-1.57657	-10.5793	3.64856e-09	2.53235e-07	10.954	-0.00349832	-0.0210736	0.983418	0.998923	-6.37651	5.53364	5.74131	5.09966	4.91669	5.50953	5.32163	5.28657	5.21272	7.0312	6.49828	6.90167	7.17849
WBGene00000705	WBGene00000705	col-131	178254	COLlagen [Source:UniProtKB/TrEMBL;Acc:Q18537]	-2.38003	-2.56496	-0.184928	0.861867	55.1999	2.04835e-08	8.9524e-07	-2.38003	-8.88326	5.25648e-08	2.25212e-06	8.5921	-2.56496	-9.29563	2.66594e-08	1.17644e-06	9.17631	-0.184928	-0.532498	0.60088	0.988967	-5.02821	0.207553	-0.103034	-0.681024	0.191282	-0.526544	0.234108	1.05851	-0.255955	2.42098	2.29625	2.77318	2.54873
WBGene00000706	WBGene00000706	col-132	183347	COLlagen [Source:UniProtKB/TrEMBL;Acc:Q18536]	-1.06093	0.770293	1.83122	-3.39856	2.25386	0.133746	0.227756	-1.06093	-1.13442	0.271471	0.396291	-4.78863	0.770293	1.00585	0.327793	0.451477	-5.00187	1.83122	2.11263	0.0488343	0.935775	-4.31051	-1.74217	-3.88649	-2.47366	-2.51613	-6.19493	-6.19493	-6.19493	-2.26895	-2.12632	-6.19493	-2.82446	-3.74743
WBGene00000707	WBGene00000707	col-133	186083	COLlagen [Source:UniProtKB/TrEMBL;Acc:Q9XUE9]	-1.00982	-1.0248	-0.0149793	8.79469	77.118	1.44968e-09	1.10447e-07	-1.00982	-10.6476	3.2986e-09	2.69111e-07	10.7795	-1.0248	-10.861	2.41449e-09	1.80441e-07	11.1063	-0.0149793	-0.151408	0.881334	0.998534	-6.74839	8.4547	8.74534	8.31301	8.27778	8.49335	8.48072	8.56545	8.32053	9.55662	9.28846	9.33307	9.70662
WBGene00000708	WBGene00000708	col-135	3565413	COLlagen [Source:UniProtKB/TrEMBL;Acc:Q86D04]	0.918622	0.97638	0.0577579	2.19561	19.9616	2.67852e-05	0.000240906	0.918622	5.24536	5.43959e-05	0.00049059	1.86564	0.97638	5.67617	2.18502e-05	0.000200106	2.76385	0.0577579	0.390611	0.70066	0.992891	-5.64303	2.61987	2.31572	2.71327	2.5265	2.20397	2.51023	2.47787	2.72332	1.698	1.80237	1.55909	1.13929
WBGene00000710	WBGene00000710	col-137	190149	COLlagen [Source:UniProtKB/TrEMBL;Acc:Q9NAE0]	-0.76095	-0.75325	0.00770019	5.11504	19.2822	3.31742e-05	0.000287143	-0.76095	-5.36983	4.17028e-05	0.000397924	1.45489	-0.75325	-5.38614	4.02809e-05	0.000324301	1.48516	0.00770019	0.0511909	0.959736	0.998785	-6.28374	5.12563	5.19175	4.66445	4.4655	5.04779	5.00215	4.85116	4.57914	5.86751	5.4848	5.67308	5.42029
WBGene00000711	WBGene00000711	col-138	183722	COLlagen [Source:UniProtKB/TrEMBL;Acc:A3QM98]	-2.60637	-2.78677	-0.180409	6.34141	96.7042	2.28447e-10	3.02229e-08	-2.60637	-11.6842	7.55562e-10	9.36323e-08	12.53	-2.78677	-12.3735	2.99655e-10	4.16462e-08	13.4986	-0.180409	-0.699608	0.493097	0.979806	-6.15023	5.77447	5.46107	4.81984	5.34052	5.61513	5.28864	5.94243	5.31811	8.58095	7.88008	7.52879	8.54283
WBGene00000712	WBGene00000712	col-139	178857	COLlagen [Source:UniProtKB/TrEMBL;Acc:Q20282]	0.133377	0.15795	0.024573	10.5831	2.98885	0.0756624	0.14626	0.133377	1.91202	0.0718918	0.141628	-6.45414	0.15795	2.2769	0.0352078	0.0778243	-5.80447	0.024573	0.35568	0.726206	0.992891	-6.88805	10.6874	10.7981	10.5885	10.5034	10.6352	10.5561	10.6559	10.6313	10.549	10.5861	10.5788	10.2275
WBGene00000713	WBGene00000713	col-140	178971	COLlagen [Source:UniProtKB/TrEMBL;Acc:Q19813]	0.562964	0.576316	0.0133521	10.94	27.6201	3.23177e-06	4.68727e-05	0.562964	6.34433	5.55659e-06	8.36191e-05	2.91798	0.576316	6.52581	3.86981e-06	5.26187e-05	3.29398	0.0133521	0.154523	0.878913	0.998534	-6.98089	11.0984	11.2061	11.1072	11.1381	11.0933	11.047	11.1748	11.1768	10.5993	10.7909	10.7024	10.1458
WBGene00000714	WBGene00000714	col-141	188515	COLlagen [Source:UniProtKB/TrEMBL;Acc:O17035]	-0.195939	-0.00946387	0.186475	2.58884	0.903723	0.42263	0.539445	-0.195939	-1.18748	0.250442	0.373332	-6.22408	-0.00946387	-0.0599878	0.952825	0.968354	-6.96858	0.186475	1.13908	0.269571	0.959966	-5.13327	2.41648	2.76837	2.68866	2.72711	1.97339	2.33665	2.82941	2.65836	2.59564	2.79954	2.75966	2.47174
WBGene00000715	WBGene00000715	col-142	188514	COLlagen [Source:UniProtKB/TrEMBL;Acc:O17036]	0.535017	0.556723	0.021706	7.81096	17.5702	5.82392e-05	0.00045233	0.535017	5.01168	8.99822e-05	0.000717366	0.342294	0.556723	5.24878	5.39984e-05	0.000409961	0.863976	0.021706	0.210079	0.835961	0.997265	-6.69205	7.88397	8.14609	8.03867	7.9488	8.01125	7.87754	8.06384	7.97085	7.38988	7.72132	7.66646	7.01176
WBGene00000716	WBGene00000716	col-143	179073	COLlagen [Source:UniProtKB/TrEMBL;Acc:O17038]	1.45673	1.28061	-0.176119	6.01637	32.1806	1.1219e-06	2.07038e-05	1.45673	7.35032	7.91086e-07	1.84303e-05	5.43892	1.28061	6.44199	4.57105e-06	5.9867e-05	3.64446	-0.176119	-1.00927	0.326195	0.969845	-6.04177	6.74389	6.26621	6.19312	6.34696	6.34993	6.38854	6.69554	6.81854	5.25478	5.71966	5.15867	4.25605
WBGene00000717	WBGene00000717	col-144	179296	COLlagen [Source:UniProtKB/TrEMBL;Acc:Q17458]	-1.79166	-1.90314	-0.111488	4.92249	128.504	2.13212e-11	6.6265e-09	-1.79166	-13.4498	7.65644e-11	2.17265e-08	15.0416	-1.90314	-14.2863	2.81799e-11	8.97039e-09	16.0631	-0.111488	-0.7213	0.479971	0.977814	-5.90005	4.51918	4.47208	4.21239	3.78866	4.3325	4.30101	4.32587	4.48238	6.26425	5.82197	6.17758	6.36258
WBGene00000718	WBGene00000718	col-145	179297	Putative cuticle collagen 145 [Source:UniProtKB/Swiss-Prot;Acc:Q17459]	-1.51167	-1.55656	-0.0448859	5.32241	52.1677	3.16847e-08	1.27915e-06	-1.51167	-8.67242	7.49743e-08	3.01632e-06	7.90994	-1.55656	-9.01352	4.23255e-08	1.69822e-06	8.4982	-0.0448859	-0.230356	0.820408	0.996197	-6.24655	4.93923	5.19388	4.73224	4.29041	4.89117	4.81291	4.78774	4.8503	6.61305	5.9511	6.05565	6.7444
WBGene00000719	WBGene00000719	col-146	188178	COLlagen [Source:UniProtKB/TrEMBL;Acc:Q22260]	-0.628621	-0.470181	0.15844	8.08861	24.6992	6.83667e-06	8.28867e-05	-0.628621	-6.72834	2.59788e-06	4.66238e-05	3.93711	-0.470181	-5.10458	7.36137e-05	0.000521852	0.499505	0.15844	1.66455	0.113277	0.947703	-5.36745	7.96004	8.30716	7.96084	7.70541	7.79141	8.00271	7.86124	7.65811	8.46474	8.32981	8.54212	8.47886
WBGene00000720	WBGene00000720	col-147	179351	COLlagen [Source:UniProtKB/TrEMBL;Acc:Q22256]	-0.419107	-0.241534	0.177573	8.53224	11.1427	0.000706447	0.00327313	-0.419107	-4.6915	0.000180863	0.00123822	-0.44737	-0.241534	-2.74358	0.0133365	0.0352647	-4.71879	0.177573	1.97252	0.0640797	0.935775	-4.92471	8.28123	8.81355	8.56872	8.37833	8.33107	8.44988	8.39832	8.1565	8.67275	8.74349	8.87769	8.7147
WBGene00000721	WBGene00000721	col-148	182542	COLlagen [Source:UniProtKB/TrEMBL;Acc:Q17939]	-2.74234	-1.83129	0.91105	-2.75019	8.62647	0.00235078	0.00878906	-2.74234	-3.89099	0.00106716	0.00495846	-1.04268	-1.83129	-3.0832	0.00639896	0.0193132	-2.23398	0.91105	1.1257	0.275046	0.959966	-4.58089	-2.29456	-3.88649	-3.00494	-3.89174	-6.19493	-1.87837	-6.19493	-4.00908	-1.31706	-1.49256	-0.618679	-1.65432
WBGene00000722	WBGene00000722	col-149	179431	COLlagen [Source:UniProtKB/TrEMBL;Acc:Q17417]	-1.42304	-1.13039	0.292651	5.02502	52.4791	3.02669e-08	1.22951e-06	-1.42304	-9.49925	1.92085e-08	1.04249e-06	9.37668	-1.13039	-7.99904	2.41949e-07	6.4018e-06	6.72848	0.292651	1.80204	0.0882767	0.938947	-4.71425	4.28944	5.11069	4.78833	4.80191	4.23593	4.45338	4.96477	4.17312	5.88128	5.76569	5.8089	6.01869
WBGene00000723	WBGene00000723	col-150	181814	COLlagen [Source:UniProtKB/TrEMBL;Acc:Q17418]	-0.293386	-0.235118	0.0582682	4.50869	3.64812	0.0467227	0.100102	-0.293386	-2.53061	0.0209084	0.0533194	-4.57169	-0.235118	-2.07297	0.0527764	0.107979	-5.44001	0.0582682	0.493534	0.627591	0.991578	-6.06249	4.28592	4.71079	4.32046	4.4725	4.40767	4.22332	4.69529	4.23011	4.58026	4.74015	4.89986	4.5273
WBGene00000724	WBGene00000724	col-151	179448	COLlagen [Source:UniProtKB/TrEMBL;Acc:Q17402]	-1.52751	-0.883412	0.644097	-1.06281	6.68477	0.00672713	0.0208051	-1.52751	-3.5378	0.0023447	0.00925031	-1.3563	-0.883412	-2.38112	0.028484	0.0652682	-3.55457	0.644097	1.37262	0.186698	0.958723	-4.48162	-1.99209	-1.1669	-0.150356	-1.35959	-2.44386	-1.31775	-1.99929	-1.71597	-0.341801	-0.0263681	-0.618679	-0.2093
WBGene00000725	WBGene00000725	col-152	185212	COLlagen [Source:UniProtKB/TrEMBL;Acc:Q19979]	-1.6827	-2.07965	-0.396957	2.72105	41.5345	1.77241e-07	4.84689e-06	-1.6827	-7.2334	9.85282e-07	2.18233e-05	5.7135	-2.07965	-8.39258	1.21146e-07	3.75505e-06	7.8524	-0.396957	-1.36375	0.189424	0.958723	-4.80341	1.83977	2.07827	1.76417	1.89544	2.4927	2.44328	2.20941	2.06386	4.22238	3.76224	3.28824	4.54995
WBGene00000726	WBGene00000726	col-153	179517	COLlagen [Source:UniProtKB/TrEMBL;Acc:Q19514]	0.22731	0.196884	-0.0304265	4.20709	4.32142	0.0292872	0.0688737	0.22731	2.69475	0.0147974	0.040409	-4.16108	0.196884	2.3588	0.0298148	0.067794	-4.82155	-0.0304265	-0.372975	0.713514	0.992891	-6.08161	4.25393	4.30883	4.22528	4.26645	4.28292	4.14122	4.2382	4.47611	4.01121	4.13855	4.09607	4.03306
WBGene00000727	WBGene00000727	col-154	186300	COLlagen [Source:UniProtKB/TrEMBL;Acc:Q20805]	-1.57475	-1.72594	-0.151194	4.79044	75.2773	1.7615e-09	1.30073e-07	-1.57475	-10.161	6.83907e-09	4.57028e-07	10.4529	-1.72594	-11.0397	1.86588e-09	1.46723e-07	11.7966	-0.151194	-0.844244	0.409591	0.973757	-5.79177	4.37787	4.64073	3.70565	3.9122	4.16015	4.33372	4.60355	4.19619	6.0891	5.60784	5.76729	6.08092
WBGene00000728	WBGene00000728	col-155	186301	Putative cuticle collagen 155 [Source:UniProtKB/Swiss-Prot;Acc:Q21184]	-0.527602	-0.53982	-0.0122177	5.03325	17.0114	7.05357e-05	0.000519792	-0.527602	-4.96271	0.000100061	0.000778073	0.582529	-0.53982	-5.1376	6.85587e-05	0.000493966	0.962578	-0.0122177	-0.110102	0.913544	0.998785	-6.2773	5.04066	4.98603	4.69874	4.67417	4.68716	4.8682	5.01575	4.89563	5.66561	5.3011	5.33766	5.22067
WBGene00000729	WBGene00000729	col-156	186439	COLlagen [Source:UniProtKB/TrEMBL;Acc:Q20927]	-1.97972	-1.82515	0.154561	3.92373	74.8984	1.83455e-09	1.34032e-07	-1.97972	-10.7519	2.83031e-09	2.40946e-07	11.4955	-1.82515	-10.4223	4.60856e-09	2.98794e-07	10.9792	0.154561	0.718769	0.481491	0.977814	-5.65902	3.35555	3.55805	3.25595	3.26748	3.80962	2.99233	3.14115	2.89291	5.07101	4.77658	5.48254	5.46268
WBGene00000730	WBGene00000730	col-157	188426	COLlagen [Source:UniProtKB/TrEMBL;Acc:Q22393]	-1.3293	-1.68309	-0.353785	3.86633	93.2287	3.08821e-10	3.6426e-08	-1.3293	-10.5484	3.81934e-09	2.95584e-07	11.1707	-1.68309	-12.7622	1.81095e-10	2.72757e-08	14.2727	-0.353785	-2.35559	0.0300103	0.923834	-3.57638	3.44014	3.46946	2.89636	2.92376	3.56195	3.43287	3.68283	3.4988	5.01829	4.64812	4.76427	5.04048
WBGene00000731	WBGene00000731	col-158	179619	COLlagen [Source:UniProtKB/TrEMBL;Acc:O17734]	-3.69618	-3.87282	-0.176642	-0.578833	3.95659	0.0376087	0.0842345	-3.69618	-2.40167	0.0273085	0.0659983	-3.50624	-3.87282	-2.46876	0.0237787	0.056418	-3.37365	-0.176642	-0.0841357	0.933875	0.998785	-4.82521	-1.0318	-2.12334	-2.47366	-2.51613	-1.09739	-1.31775	-3.78055	-1.3172	2.15403	-0.302185	5.04624	1.01457
WBGene00000732	WBGene00000732	col-159	179803	COLlagen [Source:UniProtKB/TrEMBL;Acc:Q20922]	-0.10556	-0.168298	-0.0627388	9.44919	2.7212	0.0927199	0.171076	-0.10556	-1.44601	0.165327	0.272095	-7.07407	-0.168298	-2.31085	0.0328709	0.0734276	-5.64583	-0.0627388	-0.855967	0.403244	0.973757	-6.47424	9.38856	9.4904	9.44259	9.16953	9.27562	9.50257	9.45529	9.50778	9.63461	9.49888	9.66265	9.36144
WBGene00000733	WBGene00000733	col-160	179804	COLlagen [Source:UniProtKB/TrEMBL;Acc:Q20921]	0.231489	0.134647	-0.096843	9.70445	5.42449	0.0143055	0.0384281	0.231489	3.27504	0.0041978	0.0147451	-3.69892	0.134647	1.90634	0.0726673	0.139575	-6.38356	-0.096843	-1.38331	0.183454	0.958723	-5.93189	9.71513	9.78416	9.73941	9.63075	9.64573	9.84198	9.91075	9.85818	9.62394	9.65746	9.71973	9.32593
WBGene00000734	WBGene00000734	col-161	179812	COLlagen [Source:UniProtKB/TrEMBL;Acc:O17686]	-1.3689	-1.44644	-0.0775328	8.09796	68.802	3.62192e-09	2.31636e-07	-1.3689	-9.85892	1.08914e-08	6.60578e-07	9.59333	-1.44644	-10.4371	4.50775e-09	2.94206e-07	10.5148	-0.0775328	-0.524533	0.606295	0.989884	-6.537	7.75813	7.90981	7.37367	7.31701	7.91079	7.56364	7.67055	7.53385	9.21509	8.74484	8.78856	9.38865
WBGene00000735	WBGene00000735	col-162	179825	COLlagen [Source:UniProtKB/TrEMBL;Acc:Q9U2P5]	-1.41588	-1.5015	-0.0856177	6.97697	59.6139	1.12472e-08	5.63221e-07	-1.41588	-9.15915	3.33008e-08	1.60598e-06	8.53689	-1.5015	-9.73068	1.33109e-08	6.87669e-07	9.49246	-0.0856177	-0.516053	0.612086	0.990184	-6.41935	6.5779	6.82866	6.23302	6.14821	6.87333	6.43127	6.52451	6.31611	8.10274	7.64497	7.69737	8.34335
WBGene00000736	WBGene00000736	col-163	3564794	COLlagen [Source:UniProtKB/TrEMBL;Acc:Q86D09]	-0.605635	-1.76995	-1.16432	-2.93573	2.02115	0.161431	0.262723	-0.605635	-0.786324	0.441887	0.569253	-5.24293	-1.76995	-1.98467	0.0626052	0.123694	-3.92387	-1.16432	-1.22739	0.235455	0.959966	-4.5571	-6.19493	-3.88649	-3.00494	-3.89174	-6.19493	-2.80773	-2.38832	-1.15274	-2.12632	-2.05008	-1.12035	-3.74743
WBGene00000737	WBGene00000737	col-164	180523	COLlagen [Source:UniProtKB/TrEMBL;Acc:Q22651]	-1.38842	-2.06722	-0.6788	-2.54235	2.09988	0.151409	0.250113	-1.38842	-1.45454	0.162977	0.269109	-4.67678	-2.06722	-1.96797	0.06464	0.127035	-3.97372	-0.6788	-0.558317	0.583493	0.987325	-4.68844	-3.20104	-3.03999	-3.00494	-6.19493	-2.05586	-3.67604	-3.78055	-2.65269	-2.80708	-2.97074	1.78943	-1.40165
WBGene00000739	WBGene00000739	col-166	180902	COLlagen [Source:UniProtKB/TrEMBL;Acc:Q86FL7]	-1.54075	-1.4901	0.0506532	6.33997	238.87	1.04972e-13	2.56918e-10	-1.54075	-19.089	2.0658e-13	5.87928e-10	20.9601	-1.4901	-18.7591	2.78878e-13	6.06715e-10	20.6513	0.0506532	0.580595	0.568697	0.987013	-6.29127	5.74279	6.06926	5.82656	5.80156	5.69311	5.77732	5.9794	5.78425	7.31536	7.19085	7.37547	7.52036
WBGene00000740	WBGene00000740	col-167	180907	COLlagen [Source:UniProtKB/TrEMBL;Acc:Q22379]	-1.64502	-1.62498	0.0200354	5.84781	94.6073	2.73685e-10	3.43092e-08	-1.64502	-11.9	5.63026e-10	7.34937e-08	12.8883	-1.62498	-11.9248	5.44459e-10	6.19797e-08	12.9182	0.0200354	0.13143	0.89689	0.998785	-6.36354	5.5513	5.60398	5.13652	4.94213	5.2655	5.44226	5.3776	5.11524	7.13478	6.65162	6.75268	7.19535
WBGene00000741	WBGene00000741	col-168	180908	COLlagen [Source:UniProtKB/TrEMBL;Acc:Q22380]	-1.78756	-1.7667	0.0208581	4.65417	147.737	6.54787e-12	3.05256e-09	-1.78756	-14.8089	1.54706e-11	7.97142e-09	16.6934	-1.7667	-14.9638	1.2997e-11	5.53219e-09	16.8649	0.0208581	0.149997	0.882431	0.998534	-6.0893	4.1104	4.32445	3.91639	3.93265	4.12776	4.04853	4.03469	4.00043	5.96425	5.57202	5.68564	6.12181
WBGene00000742	WBGene00000742	col-169	180909	COLlagen [Source:UniProtKB/TrEMBL;Acc:Q86NE4]	-2.09644	-2.07921	0.0172275	2.85883	181.999	1.10113e-12	1.02913e-09	-2.09644	-16.3586	2.89252e-12	3.12838e-09	18.2301	-2.07921	-16.6866	2.06504e-12	1.82553e-09	18.5652	0.0172275	0.111006	0.912837	0.998785	-5.62066	2.29595	1.98301	2.29108	2.10812	2.37145	1.83424	2.33305	2.06386	4.38885	4.17085	4.24904	4.1758
WBGene00000743	WBGene00000743	col-170	353462	COLlagen [Source:UniProtKB/TrEMBL;Acc:Q86NE3]	-1.74298	-1.91544	-0.17246	3.71437	104.307	1.22116e-10	1.83926e-08	-1.74298	-11.9729	5.10318e-10	6.88796e-08	13.2336	-1.91544	-12.9847	1.36512e-10	2.32964e-08	14.5614	-0.17246	-0.985236	0.33754	0.972145	-5.40522	3.25136	3.2497	2.62523	2.92376	3.28813	3.13705	3.15078	3.18962	5.0106	4.73399	4.70555	5.28508
WBGene00000745	WBGene00000745	col-172	180934	COLlagen [Source:UniProtKB/TrEMBL;Acc:Q7YZV5]	-2.24412	-2.27743	-0.0333006	1.05885	66.904	4.52534e-09	2.75174e-07	-2.24412	-9.87705	1.05883e-08	6.47869e-07	10.1079	-2.27743	-10.1563	6.88758e-09	4.16231e-07	10.5057	-0.0333006	-0.117267	0.907944	0.998785	-5.17856	0.427507	0.055203	0.541652	0.0487069	0.125931	0.454107	0.738946	-0.0250213	2.76063	2.19222	2.52411	2.71828
WBGene00000746	WBGene00000746	col-173	180960	COLlagen [Source:UniProtKB/TrEMBL;Acc:Q20270]	-2.41563	-2.69356	-0.277927	2.60167	68.3685	3.80907e-09	2.38475e-07	-2.41563	-9.76729	1.25676e-08	7.36749e-07	10.1075	-2.69356	-10.4386	4.498e-09	2.94206e-07	11.1234	-0.277927	-0.868681	0.396433	0.973757	-5.19355	2.14904	1.52299	0.882734	1.83155	2.01447	1.10095	2.70413	1.7263	4.44984	4.02705	4.12799	4.62653
WBGene00000747	WBGene00000747	col-174	181014	COLlagen [Source:UniProtKB/TrEMBL;Acc:Q9GYP3]	-1.99694	-1.71543	0.28151	2.27322	88.3938	4.78012e-10	5.03198e-08	-1.99694	-11.8547	5.98709e-10	7.76339e-08	13.0515	-1.71543	-11.0789	1.76399e-09	1.40551e-07	12.037	0.28151	1.43138	0.16942	0.958723	-4.64909	1.95039	2.07827	1.38974	1.74171	1.45202	1.4469	1.62657	1.52239	3.72198	3.25175	3.43154	3.60587
WBGene00000748	WBGene00000748	col-175	24104282	COLlagen [Source:UniProtKB/TrEMBL;Acc:Q18480]	-2.41898	-2.54567	-0.126694	6.16772	86.5429	5.68297e-10	5.76542e-08	-2.41898	-11.1092	1.68934e-09	1.65915e-07	11.7187	-2.54567	-11.6601	7.80972e-10	8.04813e-08	12.5239	-0.126694	-0.507384	0.618033	0.991146	-6.24883	5.35243	5.5284	4.97036	5.25177	5.56762	5.18231	5.88297	5.01502	8.17998	7.51354	7.24146	8.3224
WBGene00000749	WBGene00000749	col-176	181219	COLlagen [Source:UniProtKB/TrEMBL;Acc:Q23263]	-3.35935	-3.35324	0.00611146	1.22916	77.9062	1.33536e-09	1.03345e-07	-3.35935	-10.6122	3.47561e-09	2.77826e-07	11.0844	-3.35324	-11.0071	1.95516e-09	1.52518e-07	11.6411	0.00611146	0.0148497	0.988315	0.998923	-5.13934	-0.368908	0.446576	0.366538	-0.0282383	0.459202	-0.600556	0.518519	-0.0979676	3.29166	3.53301	3.99585	3.07126
WBGene00000750	WBGene00000750	col-177	181290	COLlagen [Source:UniProtKB/TrEMBL;Acc:Q21039]	-0.0815237	-0.229187	-0.147664	0.829007	0.309768	0.737442	0.804901	-0.0815237	-0.279239	0.783238	0.851185	-6.41022	-0.229187	-0.779743	0.445654	0.566286	-6.12866	-0.147664	-0.493305	0.62775	0.991578	-5.19223	0.57293	1.49564	0.882734	-0.195655	1.07865	0.759462	0.974197	0.553246	0.831756	0.735827	0.626607	1.49098
WBGene00000751	WBGene00000751	col-178	181307	COLlagen [Source:UniProtKB/TrEMBL;Acc:O17641]	0.695171	0.631503	-0.063668	9.92325	26.1925	4.62497e-06	6.11046e-05	0.695171	6.53923	3.76831e-06	6.25902e-05	3.4014	0.631503	5.95263	1.23137e-05	0.000127432	2.18757	-0.063668	-0.618473	0.543996	0.986782	-6.71605	10.1757	10.1175	10.0557	10.1054	10.1062	10.0421	10.2557	10.299	9.56222	9.70746	9.66865	8.98315
WBGene00000752	WBGene00000752	col-179	181308	COLlagen [Source:UniProtKB/TrEMBL;Acc:O17642]	0.478039	0.376496	-0.101543	8.22989	23.7203	8.91738e-06	0.000100985	0.478039	6.5311	3.82948e-06	6.33822e-05	3.53236	0.376496	5.14686	6.72059e-05	0.000485928	0.600716	-0.101543	-1.41984	0.172707	0.958723	-5.75806	8.32167	8.32426	8.23946	8.40647	8.40124	8.33454	8.49131	8.4672	8.04084	8.15346	7.88223	7.6952
WBGene00000753	WBGene00000753	col-180	181356	COLlagen [Source:UniProtKB/TrEMBL;Acc:Q18620]	-1.25731	-1.23423	0.0230841	6.14446	87.5154	5.187e-10	5.34534e-08	-1.25731	-11.4903	9.87678e-10	1.15112e-07	12.2723	-1.23423	-11.4231	1.08458e-09	1.02589e-07	12.1718	0.0230841	0.196707	0.846256	0.997383	-6.42664	5.85133	6.08769	5.44094	5.56993	5.75956	5.80758	5.72747	5.58893	7.03689	6.7288	6.99333	7.13733
WBGene00000754	WBGene00000754	col-181	181378	COLlagen [Source:UniProtKB/TrEMBL;Acc:Q23150]	0.533507	0.537882	0.00437519	10.4526	26.9781	3.79037e-06	5.28977e-05	0.533507	6.32053	5.82838e-06	8.66513e-05	2.90684	0.537882	6.40176	4.95311e-06	6.34657e-05	3.07759	0.00437519	0.0532041	0.958154	0.998785	-6.95247	10.6581	10.6828	10.5827	10.612	10.5683	10.5476	10.7289	10.6712	10.1493	10.2746	10.2452	9.71008
WBGene00000755	WBGene00000755	col-182	187723	COLlagen [Source:UniProtKB/TrEMBL;Acc:Q21855]	-2.63422	-2.35853	0.275689	1.78741	40.9729	1.96028e-07	5.22208e-06	-2.63422	-7.93023	2.7362e-07	8.15445e-06	7.10893	-2.35853	-7.72273	3.98011e-07	9.49216e-06	6.73486	0.275689	0.681328	0.504319	0.982648	-5.14444	1.31382	0.843606	0.925489	1.21638	1.03938	1.26501	0.884645	0.173997	3.74534	3.10666	2.77318	4.07009
WBGene00000756	WBGene00000756	col-183	184081	COLlagen [Source:UniProtKB/TrEMBL;Acc:Q19111]	-5.24383	-4.39084	0.852983	-2.19398	7.95939	0.00332781	0.0116824	-5.24383	-3.44772	0.00286426	0.0108518	-1.69376	-4.39084	-3.4436	0.00289052	0.0100741	-1.59304	0.852983	0.444609	0.661891	0.992891	-4.67937	-2.67775	-2.12334	-6.19493	-3.89174	-3.82902	-2.80773	-6.19493	-6.19493	2.72347	-0.302185	1.67885	-0.427903
WBGene00000757	WBGene00000757	col-184	181470	COLlagen [Source:UniProtKB/TrEMBL;Acc:Q19470]	0.515578	0.516248	0.000670135	9.70416	24.6425	6.9412e-06	8.37909e-05	0.515578	6.06113	9.85785e-06	0.000130593	2.42834	0.516248	6.09839	9.13628e-06	0.000100896	2.50933	0.000670135	0.00809374	0.993631	0.999331	-6.89075	9.74365	9.95336	9.88656	9.9243	9.83911	9.81823	9.96185	9.88052	9.31585	9.54482	9.56292	9.01843
WBGene00000759	WBGene00000759	col-186	184015	COLlagen [Source:UniProtKB/TrEMBL;Acc:Q19050]	-0.628342	-0.549183	0.0791584	2.55757	15.5678	0.000118	0.000783198	-0.628342	-5.05581	8.17876e-05	0.000669482	1.33231	-0.549183	-4.55906	0.000242017	0.00133781	0.231628	0.0791584	0.600613	0.55557	0.986849	-5.50938	2.41648	2.31572	2.59906	2.26146	2.11233	2.51023	2.2637	2.39152	2.98914	2.891	2.90184	2.99629
WBGene00000760	WBGene00000760	col-187	181685	COLlagen [Source:UniProtKB/TrEMBL;Acc:Q18327]	-1.01102	-0.932049	0.0789664	-1.73954	2.39395	0.119647	0.208892	-1.01102	-1.93412	0.0689441	0.137187	-4.12199	-0.932049	-1.85021	0.0807343	0.151764	-4.26021	0.0789664	0.136638	0.89283	0.998785	-4.80365	-1.99209	-2.12334	-2.08623	-2.12953	-3.82902	-2.80773	-1.03921	-1.3172	-0.914339	-1.09144	-1.89595	-0.685649
WBGene00000761	WBGene00000761	coq-1	172190	COenzyme Q (Ubiquinone) biosynthesis [Source:UniProtKB/TrEMBL;Acc:P91093]	-0.14448	-0.150498	-0.00601824	5.33642	3.99754	0.0365549	0.0823831	-0.14448	-2.3844	0.0282933	0.0677159	-5.03052	-0.150498	-2.50953	0.0218479	0.0526565	-4.79123	-0.00601824	-0.0986792	0.922481	0.998785	-6.36436	5.35913	5.26444	5.2814	5.22715	5.35017	5.30287	5.29093	5.22399	5.45648	5.49212	5.35799	5.42438
WBGene00000762	WBGene00000762	coq-2	175969	4-hydroxybenzoate polyprenyltransferase, mitochondrial [Source:UniProtKB/Swiss-Prot;Acc:Q8I7J4]	0.149501	0.202186	0.0526848	5.12127	2.85366	0.0837971	0.158324	0.149501	1.68372	0.109462	0.197264	-6.19006	0.202186	2.31397	0.0326632	0.0730777	-5.1169	0.0526848	0.609706	0.549661	0.986822	-6.15935	5.32531	5.32202	5.03279	5.1309	5.27398	5.02809	5.08774	5.20516	4.8518	5.17258	5.07381	4.94403
WBGene00000763	WBGene00000763	coq-3	178403	Ubiquinone biosynthesis O-methyltransferase, mitochondrial [Source:UniProtKB/TrEMBL;Acc:O18235]	0.164869	0.131989	-0.0328805	4.68462	1.95586	0.1703	0.273969	0.164869	1.86103	0.0791201	0.15292	-5.81828	0.131989	1.5032	0.150095	0.248341	-6.36594	-0.0328805	-0.380419	0.708077	0.992891	-6.18346	4.78357	4.58343	4.87269	4.64038	4.77644	4.81953	4.5463	4.85996	4.71415	4.5286	4.56494	4.51585
WBGene00000764	WBGene00000764	coq-4	171966	Ubiquinone biosynthesis protein coq-4, mitochondrial [Source:UniProtKB/Swiss-Prot;Acc:P91428]	0.0799235	0.164356	0.0844328	3.37803	1.03648	0.374889	0.493434	0.0799235	0.684597	0.502301	0.623893	-6.90607	0.164356	1.44459	0.165722	0.267679	-6.13104	0.0844328	0.744327	0.466266	0.976865	-5.67223	3.55548	3.20818	3.55721	3.50445	3.18394	3.38907	3.33109	3.56527	3.14481	3.34365	3.31621	3.41346
WBGene00000765	WBGene00000765	coq-5	176099	2-methoxy-6-polyprenyl-1,4-benzoquinol methylase, mitochondrial [Source:UniProtKB/Swiss-Prot;Acc:P34666]	0.34657	0.351766	0.00519532	4.94593	17.1641	6.69112e-05	0.000501578	0.34657	5.00632	9.1033e-05	0.000723975	0.721702	0.351766	5.14041	6.81443e-05	0.000491695	1.01202	0.00519532	0.0786589	0.93817	0.998785	-6.32205	5.1217	4.99827	5.07376	5.06065	5.09404	5.03946	4.98645	5.10918	4.68786	4.73708	4.83688	4.59783
WBGene00000766	WBGene00000766	coq-6	179316	Ubiquinone biosynthesis monooxygenase COQ6, mitochondrial [Source:UniProtKB/Swiss-Prot;Acc:O01884]	0.184887	0.183746	-0.00114113	5.44029	5.34552	0.0150306	0.0400168	0.184887	2.82627	0.0111722	0.0322073	-4.16056	0.183746	2.83702	0.0109169	0.0299248	-4.14059	-0.00114113	-0.0178651	0.985943	0.998923	-6.40759	5.50522	5.48386	5.46288	5.55022	5.56934	5.46775	5.3817	5.57726	5.25965	5.37424	5.40868	5.23704
WBGene00000767	WBGene00000767	coq-8	175647	Atypical kinase coq-8, mitochondrial [Source:UniProtKB/Swiss-Prot;Acc:Q18486]	0.102486	0.130789	0.0283027	6.83936	3.20163	0.0645776	0.129142	0.102486	1.87482	0.0771047	0.149803	-6.15805	0.130789	2.41154	0.0267602	0.0620553	-5.19463	0.0283027	0.52391	0.60672	0.989884	-6.45983	6.90423	6.9021	6.8851	6.87586	6.90508	6.85567	6.85508	6.83945	6.72655	6.73575	6.66111	6.92418
WBGene00000768	WBGene00000768	cor-1	176440	Coronin-like protein cor-1 [Source:UniProtKB/Swiss-Prot;Acc:Q21624]	-0.037858	-0.138817	-0.100959	4.18787	0.797792	0.465587	0.577888	-0.037858	-0.333736	0.742428	0.821192	-7.32047	-0.138817	-1.2256	0.236113	0.351847	-6.61432	-0.100959	-0.88314	0.38878	0.973757	-5.74042	4.07013	4.38533	3.99878	3.98253	4.2489	4.01435	4.41652	4.15362	4.32206	4.30991	4.38292	3.95602
WBGene00000770	WBGene00000770	cpb-1	176310	Cytoplasmic polyadenylation element-binding protein 1 [Source:UniProtKB/Swiss-Prot;Acc:Q03571]	0.0715586	0.0376444	-0.0339143	5.18832	0.376723	0.691379	0.769202	0.0715586	0.865047	0.398372	0.526945	-7.2122	0.0376444	0.458324	0.652194	0.745952	-7.48761	-0.0339143	-0.414516	0.683384	0.992891	-6.26621	5.25161	5.09255	5.32596	5.07222	5.12485	5.47824	5.15631	5.14518	5.08756	5.18393	5.17912	5.1557
WBGene00000771	WBGene00000771	cpb-2	174027	Cytoplasmic polyadenylation element-binding protein 2 [Source:UniProtKB/Swiss-Prot;Acc:Q18317]	-0.249291	-0.189451	0.0598399	5.09034	4.41731	0.0274552	0.0653981	-0.249291	-2.8289	0.0111092	0.032073	-4.09652	-0.189451	-2.1904	0.0418734	0.0893896	-5.35311	0.0598399	0.672162	0.509999	0.983963	-6.08861	5.01331	5.13305	5.1791	4.86178	5.17554	4.96684	5.03928	4.78079	5.29174	5.18393	5.1353	5.31624
WBGene00000772	WBGene00000772	cpb-3	172244	Cytoplasmic polyadenylation element-binding protein 3 [Source:UniProtKB/Swiss-Prot;Acc:O01835]	0.417066	0.361296	-0.0557698	6.96393	30.1745	1.75982e-06	2.93503e-05	0.417066	7.14413	1.16651e-06	2.4962e-05	4.88169	0.361296	6.20696	7.32833e-06	8.59729e-05	2.99358	-0.0557698	-0.979354	0.340359	0.973297	-6.13966	7.08081	6.97075	7.12525	7.07982	7.17852	7.18958	7.01397	7.10011	6.59516	6.68794	6.8005	6.74276
WBGene00000773	WBGene00000773	cpf-1	174378	Cleavage and Polyadenylation Factor [Source:UniProtKB/TrEMBL;Acc:Q19864]	0.360852	0.433336	0.0724842	5.83608	18.509	4.25901e-05	0.000350532	0.360852	4.68945	0.00018168	0.00124251	-0.135861	0.433336	5.70713	2.0481e-05	0.00019087	2.08022	0.0724842	0.982354	0.33892	0.973297	-5.99919	6.06414	5.93953	5.9991	6.00953	6.08051	5.92111	5.79046	5.93011	5.51745	5.6329	5.75882	5.38503
WBGene00000774	WBGene00000774	cpf-2	176742	Cleavage and Polyadenylation Factor [Source:UniProtKB/TrEMBL;Acc:O45577]	0.247289	0.1973	-0.0499891	5.27508	7.27617	0.00481984	0.0157639	0.247289	3.59698	0.00205541	0.00832538	-2.47846	0.1973	2.88644	0.00981405	0.027517	-4.00334	-0.0499891	-0.747774	0.464235	0.976865	-6.09881	5.36746	5.33751	5.26484	5.33669	5.36811	5.38766	5.30179	5.4455	5.29174	5.09777	5.07654	5.01899
WBGene00000775	WBGene00000775	cpin-1	185473	CyPIN (Guanine aminohydrolase) homolog [Source:UniProtKB/TrEMBL;Acc:Q20166]	-0.152311	-0.0947819	0.0575295	2.68521	0.584524	0.567586	0.667428	-0.152311	-1.06434	0.301215	0.427966	-6.39713	-0.0947819	-0.678406	0.506126	0.62143	-6.75009	0.0575295	0.400733	0.693323	0.992891	-5.67166	2.42927	2.55972	2.68866	3.00324	2.40273	2.77814	2.73007	2.54315	2.69496	2.76369	2.61701	2.97413
WBGene00000776	WBGene00000776	cpl-1	180111	CathePsin L family [Source:UniProtKB/TrEMBL;Acc:O45734]	-0.14176	-0.125505	0.0162549	9.41232	2.19275	0.140467	0.236283	-0.14176	-1.90823	0.0724083	0.142433	-6.36316	-0.125505	-1.69978	0.106352	0.189358	-6.69729	0.0162549	0.218381	0.829584	0.996454	-6.82092	9.35596	9.31851	9.33619	9.50317	9.2898	9.21996	9.42471	9.50384	9.69472	9.48071	9.28345	9.53643
WBGene00000777	WBGene00000777	cpn-1	172660	CPN-1; CalPoNin [Source:UniProtKB/TrEMBL;Acc:G5EFB5]	0.298361	0.29954	0.00117892	6.85084	17.1272	6.77672e-05	0.000505286	0.298361	5.0428	8.41203e-05	0.000682557	0.504208	0.29954	5.09428	7.52686e-05	0.000531276	0.618828	0.00117892	0.0203659	0.983975	0.998923	-6.60868	7.02238	6.88574	6.91525	6.98205	6.95935	6.92556	6.81094	7.09756	6.66174	6.66464	6.66927	6.61344
WBGene00000778	WBGene00000778	cpn-2	173424	CalPoNin [Source:UniProtKB/TrEMBL;Acc:A0A0K3AWU9]	-0.890356	-1.08678	-0.196424	0.958915	15.4869	0.00012156	0.000800586	-0.890356	-4.33415	0.000397953	0.00227882	0.067873	-1.08678	-5.19422	6.07009e-05	0.000447823	1.89988	-0.196424	-0.834378	0.414982	0.973757	-4.99106	1.0413	0.502603	0.017138	0.496084	0.729748	0.454107	0.789165	0.891455	1.77265	1.6004	1.49527	1.5817
WBGene00000779	WBGene00000779	cpn-3	171986	CalPoNin [Source:UniProtKB/TrEMBL;Acc:O01542]	0.318481	0.253001	-0.0654805	6.90565	4.99323	0.0188034	0.0479576	0.318481	2.9875	0.0078841	0.0243552	-4.03674	0.253001	2.37962	0.0285716	0.065401	-5.25687	-0.0654805	-0.626141	0.539066	0.986514	-6.41344	6.95708	6.98925	6.95384	6.97899	6.69134	7.01832	7.17432	7.24725	6.82082	6.77979	6.88153	6.3732
WBGene00000780	WBGene00000780	cpn-4	172996	CalPoNin [Source:UniProtKB/TrEMBL;Acc:O44727]	0.000929443	-0.068891	-0.0698204	6.17813	0.887747	0.428817	0.54521	0.000929443	0.0154295	0.987859	0.992319	-7.77122	-0.068891	-1.14738	0.266216	0.384971	-7.09756	-0.0698204	-1.1604	0.261016	0.959966	-5.8433	6.11549	6.12275	6.08294	6.21024	6.12457	6.15484	6.33362	6.19729	6.30727	6.14354	6.17885	6.16279
WBGene00000781	WBGene00000781	cpr-1	179637	Gut-specific cysteine proteinase [Source:UniProtKB/Swiss-Prot;Acc:P25807]	0.0327552	0.067895	0.0351397	7.26035	0.291777	0.750394	0.815573	0.0327552	0.366003	0.71862	0.803344	-7.82663	0.067895	0.764715	0.454331	0.574182	-7.59391	0.0351397	0.39571	0.69696	0.992891	-6.56232	7.12177	7.41949	7.21846	7.43368	7.18078	7.10345	7.28017	7.46666	7.36257	7.34587	7.17044	7.01922
WBGene00000782	WBGene00000782	cpr-2	185355	Cysteine PRotease related [Source:UniProtKB/TrEMBL;Acc:O45466]	-2.60503	-1.24997	1.35506	-3.40781	5.86377	0.0109183	0.030824	-2.60503	-3.40015	0.00318297	0.0118192	-1.89936	-1.24997	-1.866	0.0783882	0.148208	-4.09627	1.35506	1.59675	0.127692	0.9516	-4.47728	-3.20104	-6.19493	-2.47366	-3.04584	-6.19493	-6.19493	-6.19493	-4.00908	-2.80708	-1.74455	-2.82446	-1.40165
WBGene00000783	WBGene00000783	cpr-3	180033	Cathepsin B-like cysteine proteinase 3 [Source:UniProtKB/Swiss-Prot;Acc:P43507]	0.305236	0.164758	-0.140479	3.62476	2.01406	0.162368	0.263831	0.305236	1.99748	0.0610839	0.125151	-5.33153	0.164758	1.07278	0.297514	0.41908	-6.62456	-0.140479	-0.949519	0.354906	0.973757	-5.57702	3.77178	3.66012	3.37641	3.70199	3.86682	3.86248	3.77916	3.61176	3.54693	3.66194	3.79181	2.84578
WBGene00000784	WBGene00000784	cpr-4	179053	Cathepsin B-like cysteine proteinase 4 [Source:UniProtKB/Swiss-Prot;Acc:P43508]	-0.097238	0.0601689	0.157407	7.79491	1.4972	0.250283	0.367164	-0.097238	-1.05302	0.306235	0.433525	-7.38278	0.0601689	0.660693	0.51716	0.631374	-7.72876	0.157407	1.71646	0.103202	0.947703	-5.27779	7.61011	7.98087	7.85872	8.0308	7.57032	7.64921	7.80895	7.80726	7.90327	7.83868	7.93881	7.54076
WBGene00000785	WBGene00000785	cpr-5	178612	Cathepsin B-like cysteine proteinase 5 [Source:UniProtKB/Swiss-Prot;Acc:P43509]	-0.108403	-0.220445	-0.112042	7.93459	5.98558	0.0101444	0.0290858	-0.108403	-1.70329	0.105681	0.192059	-6.55547	-0.220445	-3.46415	0.00276168	0.00972025	-3.11865	-0.112042	-1.74794	0.0974757	0.944595	-5.2381	7.85226	7.85336	7.71112	7.8817	8.04789	7.88702	7.79941	8.00745	8.12739	8.07153	8.096	7.87897
WBGene00000786	WBGene00000786	cpr-6	180931	Cathepsin B-like cysteine proteinase 6 [Source:UniProtKB/Swiss-Prot;Acc:P43510]	-0.293779	-0.200193	0.0935863	8.23056	10.1248	0.0011272	0.00480945	-0.293779	-4.39198	0.000350081	0.00206029	-1.08744	-0.200193	-3.0249	0.00726759	0.0214274	-4.10147	0.0935863	1.39102	0.181142	0.958723	-5.77459	8.20355	8.14224	8.1009	8.34081	8.09563	7.94565	8.14743	8.21508	8.52199	8.40033	8.24504	8.40728
WBGene00000787	WBGene00000787	cps-6	172045	Endonuclease G, mitochondrial [Source:UniProtKB/Swiss-Prot;Acc:Q95NM6]	-0.11928	-0.0245233	0.0947566	5.65386	2.2331	0.135988	0.230616	-0.11928	-1.99647	0.0612032	0.125351	-5.78642	-0.0245233	-0.418011	0.680873	0.7685	-7.60138	0.0947566	1.59334	0.128456	0.9516	-5.21037	5.70647	5.66357	5.67193	5.66617	5.65951	5.63458	5.46708	5.5714	5.7185	5.76418	5.6142	5.70392
WBGene00000788	WBGene00000788	cpz-1	171829	CathePsin Z; Cathepsin Z-like enzyme [Source:UniProtKB/TrEMBL;Acc:G5EGP8]	-0.0523276	0.0686346	0.120962	7.99278	1.14695	0.33971	0.459676	-0.0523276	-0.648393	0.5249	0.643862	-7.75139	0.0686346	0.860582	0.400763	0.524309	-7.59199	0.120962	1.50991	0.148386	0.95537	-5.59963	8.14127	7.95632	7.96084	8.17534	7.97756	7.73087	7.94704	8.0839	8.21282	7.9412	7.87754	7.90775
WBGene00000789	WBGene00000789	cpz-2	179818	CathePsin Z [Source:UniProtKB/TrEMBL;Acc:P92005]	-0.346131	-0.296632	0.0494984	6.96312	16.1628	9.5108e-05	0.000657745	-0.346131	-5.23601	5.54965e-05	0.0004989	0.906201	-0.296632	-4.53046	0.000257771	0.00140628	-0.655319	0.0494984	0.74031	0.468639	0.977145	-6.31889	6.73555	7.0051	6.84111	6.94353	7.02364	6.79487	6.77713	6.72911	7.18476	7.17899	7.17235	7.16938
WBGene00000792	WBGene00000792	crb-1	181771	Drosophila CRumBs homolog [Source:UniProtKB/TrEMBL;Acc:Q19350]	-1.14704	-1.25079	-0.103752	3.68522	92.4488	3.309e-10	3.82644e-08	-1.14704	-11.2357	1.4114e-09	1.45449e-07	12.2101	-1.25079	-12.2602	3.47857e-10	4.61338e-08	13.6228	-0.103752	-0.893808	0.383196	0.973757	-5.5275	3.09959	3.44821	3.21345	3.16751	3.23697	3.41551	3.4761	3.22743	4.49739	4.40606	4.35622	4.65814
WBGene00000793	WBGene00000793	crh-1	176597	CREB Homolog; Cyclic AMP-response element binding protein 1 gamma 2 [Source:UniProtKB/TrEMBL;Acc:G5EBL5]	-0.0354822	-0.161871	-0.126389	5.76319	2.74118	0.0913094	0.169095	-0.0354822	-0.489644	0.630288	0.731969	-7.58585	-0.161871	-2.23214	0.0385241	0.0835865	-5.38641	-0.126389	-1.73245	0.100258	0.947521	-5.02067	5.65295	5.69997	5.7705	5.54691	5.84603	5.85504	5.57121	5.89295	5.83304	5.77021	5.90721	5.8078
WBGene00000794	WBGene00000794	crn-1	171917	Flap endonuclease 1 [Source:UniProtKB/Swiss-Prot;Acc:Q9N3T2]	0.329196	0.410965	0.0817691	5.81845	16.2353	9.26733e-05	0.000643684	0.329196	4.27032	0.000458515	0.00254399	-1.06721	0.410965	5.40845	3.84161e-05	0.000311465	1.43916	0.0817691	1.10429	0.283983	0.959966	-5.87167	6.1603	5.92038	5.94428	5.90477	5.94895	5.80091	5.79354	6.04997	5.60305	5.54059	5.68564	5.46467
WBGene00000795	WBGene00000795	crn-2	178945	Cell death-related nuclease 2; Cell-death-Related Nuclease [Source:UniProtKB/TrEMBL;Acc:G5EG18]	-0.667997	-0.819995	-0.151998	4.4171	11.8003	0.000528892	0.00258699	-0.667997	-3.73962	0.00149575	0.00644941	-2.01533	-0.819995	-4.56067	0.000241162	0.00133539	-0.177309	-0.151998	-0.785392	0.442419	0.973757	-5.82266	4.25033	4.09313	3.95301	4.08655	4.49008	4.24805	4.03988	4.22638	5.18132	4.77658	4.24419	5.4038
WBGene00000796	WBGene00000796	crn-3	3565889	Cell death-related nuclease 3; Cell-death-Related Nuclease [Source:UniProtKB/TrEMBL;Acc:G5EBX6]	0.156464	0.224509	0.0680444	6.72036	8.29562	0.00278836	0.0100954	0.156464	2.7473	0.013231	0.0369074	-4.51204	0.224509	3.98254	0.000870059	0.00377728	-1.84314	0.0680444	1.216	0.239659	0.959966	-5.85468	6.80406	6.80657	6.79574	6.8606	6.74267	6.74101	6.74727	6.76234	6.50497	6.50553	6.60741	6.7639
WBGene00000797	WBGene00000797	crn-4	180536	Cell death-related nuclease 4 [Source:UniProtKB/Swiss-Prot;Acc:Q10905]	0.423766	0.407732	-0.0160337	3.30299	9.94469	0.00122748	0.0051653	0.423766	3.91123	0.00102005	0.00479075	-1.32419	0.407732	3.80951	0.00127985	0.00518936	-1.5525	-0.0160337	-0.158307	0.875974	0.998534	-5.93567	3.4652	3.29006	3.47325	3.51804	3.56886	3.25885	3.3563	3.58871	3.10202	3.01815	2.99709	2.97413
WBGene00000798	WBGene00000798	crn-5	174634	Cell death-related nuclease 5; Cell-death-Related Nuclease [Source:UniProtKB/TrEMBL;Acc:G5EG59]	0.254663	0.304708	0.0500445	3.97658	4.81922	0.0210466	0.0526435	0.254663	2.39005	0.0279679	0.0671416	-4.69443	0.304708	2.91595	0.00920771	0.0261307	-3.65483	0.0500445	0.492879	0.628045	0.991578	-5.98068	3.96864	4.02781	4.15964	4.22561	4.08018	4.09289	3.88108	4.10569	3.74534	3.91168	3.99585	3.50902
WBGene00000799	WBGene00000799	crn-6	176316	Cell death-related nuclease 6 [Source:UniProtKB/Swiss-Prot;Acc:P34508]	0.469408	-0.121773	-0.591182	3.40438	4.93427	0.0195322	0.0494685	0.469408	2.37557	0.0288095	0.0685741	-4.61982	-0.121773	-0.578823	0.569867	0.676851	-6.95047	-0.591182	-2.97061	0.00817883	0.86616	-2.464	3.55548	3.27405	2.66362	3.15016	4.18286	3.58814	3.81596	3.4926	3.55753	3.35974	3.53832	2.65004
WBGene00000800	WBGene00000800	cars-1	171821	Cysteinyl Amino-acyl tRNA Synthetase [Source:UniProtKB/TrEMBL;Acc:O76618]	0.0146406	0.0928226	0.0781821	7.60595	2.0338	0.159772	0.260672	0.0146406	0.29319	0.772723	0.843174	-7.88656	0.0928226	1.87685	0.0768118	0.14596	-6.23796	0.0781821	1.57889	0.131739	0.9516	-5.46629	7.74412	7.63104	7.6443	7.63034	7.67252	7.59434	7.46675	7.60452	7.56189	7.59144	7.57872	7.55015
WBGene00000801	WBGene00000801	cars-2	NA		-0.160101	-0.129584	0.0305176	3.63248	1.27647	0.303053	0.423206	-0.160101	-1.49333	0.152636	0.255853	-6.12645	-0.129584	-1.23272	0.233506	0.348931	-6.47598	0.0305176	0.28271	0.780618	0.993341	-5.94401	3.71023	3.48344	3.63656	3.57117	3.62299	3.67094	3.25273	3.72183	3.83517	3.66842	3.65975	3.73666
WBGene00000802	WBGene00000802	crt-1	178997	Calreticulin [Source:UniProtKB/Swiss-Prot;Acc:P27798]	-0.27289	-0.284861	-0.0119707	9.64589	11.9661	0.000492364	0.00244761	-0.27289	-4.13286	0.000622439	0.00322587	-1.80126	-0.284861	-4.33426	0.000397859	0.00200259	-1.34766	-0.0119707	-0.179672	0.859413	0.997472	-6.84558	9.67717	9.54447	9.46439	9.50274	9.58033	9.54647	9.5643	9.55036	9.95697	9.93821	9.84494	9.58007
WBGene00000803	WBGene00000803	csb-1	181674	CSB (Cockayne Syndrome B) homolog [Source:UniProtKB/TrEMBL;Acc:Q93781]	0.32229	0.173974	-0.148315	3.72019	5.20868	0.0163859	0.0428409	0.32229	3.21111	0.00483298	0.0164803	-2.97027	0.173974	1.7269	0.101271	0.181933	-5.7871	-0.148315	-1.5275	0.143984	0.954873	-4.94779	3.83563	3.62269	3.6995	3.76035	3.8612	3.76304	3.77293	4.08524	3.62457	3.4224	3.66701	3.50902
WBGene00000804	WBGene00000804	csc-1	175006	Chromosome segregation and cytokinesis defective protein 1 [Source:UniProtKB/Swiss-Prot;Acc:O45952]	0.326604	0.374127	0.0475231	5.40001	12.7245	0.000357463	0.00188402	0.326604	4.01184	0.000815048	0.00401576	-1.57304	0.374127	4.65916	0.000194173	0.00111986	-0.136459	0.0475231	0.609486	0.549804	0.986822	-6.22151	5.56005	5.48038	5.65297	5.47554	5.4805	5.52553	5.29745	5.6584	5.22518	5.14033	5.28437	5.01357
WBGene00000812	WBGene00000812	csk-1	266817	Tyrosine-protein kinase csk-1 [Source:UniProtKB/Swiss-Prot;Acc:G5ECJ6]	0.200786	0.214218	0.0134318	5.99196	6.8468	0.00613232	0.0192267	0.200786	3.08041	0.00643812	0.0206674	-3.71989	0.214218	3.31772	0.0038201	0.0126347	-3.212	0.0134318	0.210773	0.835427	0.997115	-6.47478	6.10257	5.98695	6.03981	6.14054	6.04129	6.09202	5.89449	6.181	5.83848	5.80149	5.93002	5.851
WBGene00000813	WBGene00000813	csn-1	180168	COP9 signalosome complex subunit 1 [Source:UniProtKB/Swiss-Prot;Acc:Q9GS00]	0.236461	0.290829	0.0543682	6.04656	17.3586	6.25899e-05	0.000477782	0.236461	4.47145	0.000293646	0.00179541	-0.658372	0.290829	5.56461	2.76137e-05	0.000241697	1.73971	0.0543682	1.05718	0.304386	0.962817	-5.94873	6.16795	6.09455	6.21375	6.16775	6.15474	6.10291	6.05061	6.11596	5.83304	5.87893	5.90721	5.86762
WBGene00000814	WBGene00000814	csn-2	172278	COP9 signalosome complex subunit 2 [Source:UniProtKB/Swiss-Prot;Acc:O01422]	0.226516	0.294374	0.0678584	6.34862	10.7213	0.000854682	0.00384087	0.226516	3.3755	0.00336166	0.0123261	-3.13306	0.294374	4.43791	0.000316243	0.00165695	-0.779233	0.0678584	1.03689	0.31349	0.965611	-6.00878	6.39194	6.42777	6.53692	6.52076	6.53248	6.3272	6.2885	6.44528	6.08818	6.12364	6.17631	6.32149
WBGene00000815	WBGene00000815	csn-3	176834	COP9 signalosome complex subunit 3 [Source:UniProtKB/Swiss-Prot;Acc:Q9N425]	0.321637	0.421289	0.0996523	5.88024	23.3812	9.79523e-06	0.000109158	0.321637	4.94102	0.000104885	0.000806937	0.414211	0.421289	6.57188	3.53268e-06	4.92663e-05	3.87384	0.0996523	1.59396	0.128316	0.9516	-5.26498	6.01831	5.96718	6.05071	6.17849	5.92086	6.04905	5.82848	6.01472	5.59793	5.69131	5.60667	5.63498
WBGene00000816	WBGene00000816	csn-4	176927	COP9 signalosome complex subunit 4 [Source:UniProtKB/Swiss-Prot;Acc:Q9N359]	0.213896	0.173943	-0.0399533	5.54955	5.81645	0.0112364	0.0315741	0.213896	3.19781	0.00497655	0.016867	-3.39873	0.173943	2.61738	0.0174296	0.0437615	-4.60421	-0.0399533	-0.610761	0.548977	0.986822	-6.23721	5.55714	5.55183	5.6466	5.61806	5.62511	5.64951	5.51076	5.73522	5.33087	5.35429	5.46807	5.54202
WBGene00000817	WBGene00000817	csn-5	177342	COP9 signalosome complex subunit 5 [Source:UniProtKB/Swiss-Prot;Acc:P91001]	0.311729	0.275284	-0.0364448	5.37391	8.28399	0.00280531	0.0101456	0.311729	3.7105	0.00159606	0.00680847	-2.24359	0.275284	3.29898	0.00398164	0.0130982	-3.14411	-0.0364448	-0.448685	0.659003	0.992891	-6.29971	5.61286	5.33751	5.48627	5.3708	5.53799	5.41413	5.40805	5.58748	5.10752	5.36031	5.25817	4.99993
WBGene00000818	WBGene00000818	csn-6	178289	COP9 signalosome complex subunit 6 [Source:UniProtKB/Swiss-Prot;Acc:Q95PZ0]	0.280723	0.285502	0.00477915	5.9434	16.905	7.31888e-05	0.000534915	0.280723	4.97071	9.83378e-05	0.000767419	0.463676	0.285502	5.09902	7.45014e-05	0.000527001	0.744998	0.00477915	0.0871096	0.931544	0.998785	-6.49045	6.03095	6.05645	5.99785	6.07423	6.07202	6.06444	5.95761	6.04574	5.76724	5.74286	5.84616	5.66122
WBGene00000819	WBGene00000819	csp-1	175007	Caspase A Caspase A subunit p16 Caspase A subunit p14 [Source:UniProtKB/Swiss-Prot;Acc:G5EBM1]	-0.270797	-0.291254	-0.0204566	1.75142	1.26888	0.305077	0.425244	-0.270797	-1.31274	0.20573	0.321381	-5.86004	-0.291254	-1.44029	0.166917	0.269123	-5.70667	-0.0204566	-0.0960772	0.924519	0.998785	-5.49322	1.13797	1.96318	1.85544	1.6459	1.67339	1.14375	1.85593	1.8671	1.67872	1.9795	2.22288	1.91981
WBGene00000820	WBGene00000820	csp-2	177391	Putative inactive caspase B Putative inactive caspase B subunit p31 Putative inactive caspase B subunit p17 Putative inactive caspase subunit p14 [Source:UniProtKB/Swiss-Prot;Acc:Q9TZP5]	-0.28939	-0.325638	-0.0362487	2.85824	4.02546	0.0358553	0.0810584	-0.28939	-2.28784	0.0344381	0.0793571	-4.62929	-0.325638	-2.60114	0.0180359	0.0450667	-4.03114	-0.0362487	-0.276921	0.784989	0.993568	-5.73916	2.66383	2.86771	2.74941	2.64275	2.92852	2.70857	2.92234	2.5311	3.01243	2.84599	3.24037	3.15244
WBGene00000821	WBGene00000821	csp-3	190006	Non-catalytic caspase homolog csp-3 [Source:UniProtKB/Swiss-Prot;Acc:G5ECW5]	-1.02484	-1.66572	-0.640883	-1.25393	5.89974	0.0106831	0.0302714	-1.02484	-2.2599	0.0364348	0.0830202	-3.71775	-1.66572	-3.35965	0.00348171	0.0117255	-1.69468	-0.640883	-1.14255	0.268167	0.959966	-4.5883	-4.03044	-1.81868	-1.31517	-1.17328	-1.49845	-2.26948	-1.03921	-1.15274	-0.599853	-0.643501	-0.141918	-0.111283
WBGene00000822	WBGene00000822	csq-1	181563	Calsequestrin [Source:UniProtKB/TrEMBL;Acc:Q20203]	0.229484	0.281954	0.05247	8.32394	12.2886	0.000429106	0.00219219	0.229484	3.7744	0.0013841	0.00608096	-2.46846	0.281954	4.6742	0.000187864	0.00109216	-0.46025	0.05247	0.878405	0.391275	0.973757	-6.36242	8.42208	8.48413	8.36198	8.47472	8.40051	8.25534	8.51994	8.35553	8.18041	8.2156	8.23133	7.98492
WBGene00000829	WBGene00000829	ctb-1	2565702	Cytochrome b [Source:UniProtKB/Swiss-Prot;Acc:P24890]	-0.157035	-0.433686	-0.276652	10.8694	16.6806	7.91581e-05	0.000568333	-0.157035	-2.08205	0.0518496	0.110228	-6.19587	-0.433686	-5.71203	2.02726e-05	0.000189493	1.58868	-0.276652	-3.61659	0.00196759	0.777835	-1.83462	10.3648	10.7828	10.6636	10.7244	10.9207	10.8814	10.9747	10.8589	11.0855	10.9402	10.9687	11.2671
WBGene00000830	WBGene00000830	ctl-1	259738	Catalase-2 [Source:UniProtKB/Swiss-Prot;Acc:O61235]	-0.806837	-0.6876	0.119238	2.72772	17.0674	6.91812e-05	0.000513094	-0.806837	-5.33718	4.47061e-05	0.000420624	1.90068	-0.6876	-4.7098	0.000173749	0.00102655	0.519978	0.119238	0.733682	0.472572	0.977582	-5.45773	2.88423	2.4357	2.47502	2.32471	2.47809	2.57421	2.53785	2.14513	3.42493	3.23439	2.91409	3.26622
WBGene00000831	WBGene00000831	ctl-2	175085	Peroxisomal catalase 1 [Source:UniProtKB/Swiss-Prot;Acc:Q27487]	-0.354833	-0.436621	-0.0817886	5.10593	8.7378	0.00222115	0.00839253	-0.354833	-3.19007	0.00506191	0.0171149	-3.35058	-0.436621	-3.94109	0.000954329	0.00407808	-1.69962	-0.0817886	-0.710778	0.486312	0.979084	-6.05355	5.13152	4.75471	4.72318	5.13311	5.04035	4.82939	4.9945	5.19183	5.55759	5.37027	5.09281	5.44466
WBGene00000832	WBGene00000832	ctn-1	171818	Alpha-CaTuliN (Catenin/vinculin related) [Source:UniProtKB/TrEMBL;Acc:H2L012]	-0.38506	-0.30431	0.0807495	4.79569	14.2779	0.000191846	0.00114523	-0.38506	-5.02493	8.74363e-05	0.00070164	0.775201	-0.30431	-4.06517	0.000723719	0.00325383	-1.36886	0.0807495	1.02948	0.316861	0.965611	-5.72125	4.79843	4.65007	4.74125	4.68626	4.50817	4.64059	4.79697	4.61952	5.05241	4.99587	5.14053	4.90942
WBGene00000833	WBGene00000833	cts-1	176437	Probable citrate synthase, mitochondrial [Source:UniProtKB/Swiss-Prot;Acc:P34575]	0.112977	0.0921804	-0.0207963	9.32559	2.13049	0.147701	0.245645	0.112977	1.9357	0.0687388	0.136876	-6.30648	0.0921804	1.58608	0.130096	0.222568	-6.85622	-0.0207963	-0.359089	0.723698	0.992891	-6.7779	9.27513	9.35214	9.42256	9.34901	9.34495	9.36662	9.38368	9.38319	9.23699	9.33819	9.40499	9.04922
WBGene00000834	WBGene00000834	cua-1	176770	CU (Copper) ATPase; Copper transporting ATPase [Source:UniProtKB/TrEMBL;Acc:G5EE14]	-0.0142332	-0.0311703	-0.0169371	7.2379	0.173699	0.841939	0.885347	-0.0142332	-0.267783	0.791904	0.856988	-7.85976	-0.0311703	-0.589389	0.562911	0.670874	-7.71344	-0.0169371	-0.319392	0.753099	0.992891	-6.58557	7.2331	7.26861	7.2093	7.1746	7.34227	7.22178	7.19891	7.19191	7.2495	7.16073	7.23842	7.36406
WBGene00000835	WBGene00000835	cuc-1	176102	CU (Copper) Chaperonin; Copper chaperone [Source:UniProtKB/TrEMBL;Acc:G5EE41]	-0.112213	-0.23327	-0.121057	4.77451	3.64816	0.0467216	0.100102	-0.112213	-1.30398	0.208638	0.324759	-6.66757	-0.23327	-2.7085	0.0143712	0.0373689	-4.27696	-0.121057	-1.38141	0.184026	0.958723	-5.33148	4.69631	4.78609	4.59662	4.53401	4.75842	4.73458	4.78774	4.81348	4.80588	4.72159	4.91213	5.13837
WBGene00000836	WBGene00000836	cul-1	176466	Cullin-1 [Source:UniProtKB/Swiss-Prot;Acc:Q17389]	0.0710551	0.0941286	0.0230735	6.34934	1.26849	0.305181	0.4253	0.0710551	1.14663	0.266516	0.39051	-7.12094	0.0941286	1.5326	0.142727	0.238753	-6.62754	0.0230735	0.376656	0.710824	0.992891	-6.46819	6.4106	6.26621	6.47979	6.39472	6.31644	6.46014	6.27535	6.40789	6.2891	6.27456	6.39866	6.21569
WBGene00000837	WBGene00000837	cul-2	176806	Cullin-2 [Source:UniProtKB/Swiss-Prot;Acc:Q17390]	0.110559	0.121603	0.0110442	7.51518	3.63077	0.0473038	0.100996	0.110559	2.20756	0.0404646	0.0901157	-5.64994	0.121603	2.44324	0.0250677	0.0588025	-5.20436	0.0110442	0.222735	0.826245	0.996197	-6.64541	7.62825	7.4961	7.56497	7.54493	7.55213	7.61254	7.44538	7.58207	7.40683	7.44162	7.50569	7.40034
WBGene00000838	WBGene00000838	cul-3	178547	Cullin-3 [Source:UniProtKB/Swiss-Prot;Acc:Q17391]	0.117847	0.181014	0.0631662	7.58203	6.40529	0.00790982	0.0237756	0.117847	2.28022	0.0349723	0.0803037	-5.52056	0.181014	3.53323	0.00236868	0.00859024	-2.93091	0.0631662	1.23808	0.231559	0.959966	-5.91507	7.76697	7.59324	7.67634	7.61302	7.56255	7.66949	7.52949	7.63895	7.44834	7.50768	7.53624	7.44079
WBGene00000839	WBGene00000839	cul-4	174198	Cullin-4 [Source:UniProtKB/Swiss-Prot;Acc:Q17392]	0.231291	0.268206	0.0369144	6.52225	10.2845	0.00104583	0.00453441	0.231291	3.58894	0.00209253	0.00844604	-2.68948	0.268206	4.19884	0.000537451	0.00254937	-1.33433	0.0369144	0.585503	0.565464	0.987013	-6.39389	6.6582	6.53492	6.69354	6.60518	6.53248	6.7102	6.45037	6.65196	6.32598	6.25425	6.41493	6.4323
WBGene00000840	WBGene00000840	cul-5	179413	Cullin-5 [Source:UniProtKB/Swiss-Prot;Acc:Q23639]	0.124157	0.162429	0.0382713	6.51733	5.1782	0.0167059	0.0435669	0.124157	2.33837	0.0310827	0.0728688	-5.29414	0.162429	3.08725	0.0063425	0.0191764	-3.78128	0.0382713	0.731844	0.473666	0.977814	-6.29184	6.60986	6.55742	6.55149	6.61549	6.59898	6.55634	6.52636	6.50345	6.44418	6.30916	6.42887	6.50364
WBGene00000841	WBGene00000841	cul-6	178214	Cullin-6 [Source:UniProtKB/Swiss-Prot;Acc:Q21346]	-0.785774	-0.941821	-0.156047	3.2517	25.4298	5.63486e-06	7.17105e-05	-0.785774	-5.59323	2.6e-05	0.000274585	2.31591	-0.941821	-6.63377	3.12705e-06	4.51864e-05	4.47441	-0.156047	-0.999346	0.330846	0.970734	-5.36042	3.23688	2.77975	2.89636	2.59224	3.22827	3.1476	2.95571	2.8644	3.91149	3.62246	3.65245	4.1062
WBGene00000843	WBGene00000843	cup-2	172915	Derlin-1 [Source:UniProtKB/Swiss-Prot;Acc:Q93561]	0.148915	0.129628	-0.0192875	5.9649	1.94091	0.172408	0.27661	0.148915	1.80557	0.0877044	0.165742	-6.15466	0.129628	1.5831	0.130774	0.223512	-6.49645	-0.0192875	-0.237731	0.814769	0.996124	-6.46145	6.16986	5.95342	5.81807	6.07077	6.02882	5.86786	5.9982	6.18485	6.02182	5.78668	5.8589	5.81561
WBGene00000845	WBGene00000845	cup-4	176104	Acetylcholine receptor-like protein cup-4 [Source:UniProtKB/Swiss-Prot;Acc:P34271]	-0.83185	-0.523923	0.307927	1.63168	9.00487	0.00194136	0.00753306	-0.83185	-4.12796	0.000629266	0.00325523	-0.473681	-0.523923	-2.8088	0.0115993	0.0314489	-3.33445	0.307927	1.44588	0.165364	0.958723	-4.59323	1.63416	1.81617	1.44956	1.31312	1.53906	0.865546	1.17641	1.34111	1.97591	1.9156	1.89213	2.57841
WBGene00000846	WBGene00000846	cup-5	176074	CUP-5L [Source:UniProtKB/TrEMBL;Acc:Q8T666]	0.371496	0.458549	0.0870524	5.86706	24.2175	7.78389e-06	9.11535e-05	0.371496	5.25786	5.29596e-05	0.000479847	1.11229	0.458549	6.58412	3.44836e-06	4.84006e-05	3.90254	0.0870524	1.28739	0.214233	0.959932	-5.67227	5.95337	5.96468	6.15993	6.1184	5.9516	6.03491	5.83746	6.0158	5.56418	5.47559	5.61232	5.71232
WBGene00000851	WBGene00000851	cut-1	174720	Cuticlin-1 [Source:UniProtKB/Swiss-Prot;Acc:Q03755]	-2.47603	-3.51247	-1.03645	-3.34412	1.61543	0.226277	0.340023	-2.47603	-1.3037	0.20873	0.324876	-4.74572	-3.51247	-1.72328	0.101938	0.182897	-4.24815	-1.03645	-0.420686	0.678954	0.992891	-4.67312	-6.19493	-6.19493	-3.85493	-6.19493	-6.19493	-2.26948	-2.38832	-6.19493	1.05755	-6.19493	3.31621	-6.19493
WBGene00000853	WBGene00000853	cut-6	176520	CUTiclin [Source:UniProtKB/TrEMBL;Acc:Q21540]	-2.70613	-1.99943	0.706701	-0.282408	20.75	2.10262e-05	0.000198215	-2.70613	-5.82019	1.61877e-05	0.000189453	3.05336	-1.99943	-5.18069	6.24901e-05	0.000457428	1.91906	0.706701	1.29595	0.211333	0.959932	-4.5246	-0.775493	0.128256	-0.339883	-2.12953	-2.05586	-0.600556	-0.467798	-2.65269	1.02738	1.12297	1.46226	1.45943
WBGene00000854	WBGene00000854	cux-7	176066	Clk-2 Upstream, human gene XE7 related [Source:UniProtKB/TrEMBL;Acc:Q95YE8]	0.166899	0.3599	0.193001	5.54864	14.8607	0.000153523	0.00095793	0.166899	2.46595	0.0239175	0.0593767	-4.89127	0.3599	5.45288	3.49617e-05	0.000290433	1.57045	0.193001	2.96101	0.00835105	0.86616	-2.77626	5.66922	5.71635	5.69836	5.83995	5.66275	5.56149	5.45157	5.47724	5.26935	5.39196	5.43017	5.41001
WBGene00000857	WBGene00000857	cwn-1	173399		-0.040718	-0.24401	-0.203292	3.49225	2.8579	0.0835275	0.158023	-0.040718	-0.379223	0.70895	0.795486	-7.13511	-0.24401	-2.23969	0.0379447	0.0826334	-4.86726	-0.203292	-1.84763	0.081124	0.935775	-4.41812	3.48983	3.24149	3.14273	3.46288	3.51977	3.60355	3.70262	3.37624	3.57849	3.46767	3.73076	3.56939
WBGene00000858	WBGene00000858	cwn-2	177870		-0.554532	-0.710225	-0.155693	1.7463	8.76077	0.00219541	0.00831934	-0.554532	-3.12701	0.00581367	0.0190354	-2.68375	-0.710225	-3.98179	0.000871522	0.00378033	-0.836658	-0.155693	-0.806381	0.430527	0.973757	-5.19229	1.39431	1.62747	1.66673	1.14808	2.03458	1.30327	1.45053	1.61659	2.31256	2.02058	2.31819	1.98774
WBGene00000862	WBGene00000862	cwp-4	178894	Coexpressed With Polycystins [Source:UniProtKB/TrEMBL;Acc:O44626]	-0.00418671	-0.0895604	-0.0853737	0.187091	0.057976	0.943848	0.960128	-0.00418671	-0.0140277	0.988962	0.993172	-6.2433	-0.0895604	-0.303326	0.765112	0.834126	-6.1997	-0.0853737	-0.285882	0.778225	0.993341	-5.12425	-0.201811	0.502603	-0.150356	0.38177	0.199029	-0.228952	-0.0595859	0.77372	0.477313	-0.407233	0.435783	0.298426
WBGene00000863	WBGene00000863	cya-1	176287	G2/mitotic-specific cyclin-A1 [Source:UniProtKB/Swiss-Prot;Acc:P34638]	0.310355	0.261596	-0.0487599	5.68205	10.9778	0.000760739	0.00348102	0.310355	4.34573	0.000387861	0.00223955	-0.884439	0.261596	3.68162	0.00170222	0.00655576	-2.36033	-0.0487599	-0.703083	0.49098	0.979806	-6.20309	5.74279	5.62622	5.91143	5.72303	5.77906	5.9041	5.70312	5.81313	5.38838	5.45326	5.58766	5.54766
WBGene00000864	WBGene00000864	cya-2	186646	CYclin A [Source:UniProtKB/TrEMBL;Acc:Q7Z134]	-0.232558	0.210226	0.442784	0.674216	1.27322	0.303917	0.424171	-0.232558	-0.802622	0.432642	0.560223	-6.02298	0.210226	0.793249	0.437943	0.559138	-6.10812	0.442784	1.59569	0.12793	0.9516	-4.35186	0.61832	0.658706	1.38974	0.961685	0.679546	-0.0255813	0.457716	0.600119	1.05755	0.341035	0.0480085	1.13929
WBGene00000865	WBGene00000865	cyb-1	177965	G2/mitotic-specific cyclin-B1 [Source:UniProtKB/Swiss-Prot;Acc:Q10653]	0.347486	0.344758	-0.00272777	7.41607	24.3304	7.54944e-06	8.92621e-05	0.347486	6.04823	1.01213e-05	0.000133083	2.61168	0.344758	6.03392	1.04219e-05	0.000111788	2.58373	-0.00272777	-0.048539	0.96182	0.998785	-6.66775	7.54328	7.46162	7.62498	7.49468	7.43266	7.54928	7.47636	7.67017	7.25072	7.17274	7.19513	7.11978
WBGene00000866	WBGene00000866	cyb-2.1	177994	CYclin B [Source:UniProtKB/TrEMBL;Acc:O45926]	0.675971	0.623622	-0.0523493	6.28768	62.9157	7.36216e-09	3.9931e-07	0.675971	10.063	7.94385e-09	5.15035e-07	10.1235	0.623622	9.3172	2.57438e-08	1.1456e-06	8.91096	-0.0523493	-0.820872	0.422436	0.973757	-6.21531	6.58934	6.33437	6.41375	6.56727	6.54393	6.52633	6.43074	6.6125	5.77634	5.85073	5.94354	5.86009
WBGene00000867	WBGene00000867	cyb-2.2	171993	CYclin B [Source:UniProtKB/TrEMBL;Acc:Q9BLB5]	0.664972	0.65816	-0.00681207	6.93109	69.8847	3.19759e-09	2.10804e-07	0.664972	10.264	5.8482e-09	4.07501e-07	10.3725	0.65816	10.2124	6.32425e-09	3.84561e-07	10.2935	-0.00681207	-0.109802	0.913779	0.998785	-6.62387	7.20873	7.02496	7.17261	7.18263	7.14133	7.20229	7.00271	7.26645	6.41825	6.49918	6.60741	6.44444
WBGene00000868	WBGene00000868	cyb-3	180040	G2/mitotic-specific cyclin-B3 [Source:UniProtKB/Swiss-Prot;Acc:Q10654]	0.89655	0.851512	-0.0450378	7.39293	59.9035	1.0828e-08	5.45019e-07	0.89655	9.69838	1.40049e-08	8.08894e-07	9.42718	0.851512	9.24067	2.91498e-08	1.25994e-06	8.67121	-0.0450378	-0.512642	0.614422	0.990214	-6.54854	7.69498	7.49307	7.70959	7.7446	7.6572	7.77322	7.52255	7.86328	6.70527	6.77454	7.13619	6.63919
WBGene00000869	WBGene00000869	cyc-1	172582	CYtochrome C [Source:UniProtKB/TrEMBL;Acc:Q18853]	0.150519	0.12567	-0.0248482	8.25877	4.51031	0.0257993	0.0621342	0.150519	2.79589	0.011925	0.0338885	-4.57608	0.12567	2.34449	0.0306975	0.0694542	-5.46643	-0.0248482	-0.466215	0.646642	0.992891	-6.63319	8.30572	8.31696	8.29146	8.25792	8.34196	8.26476	8.29185	8.3687	8.19978	8.26798	8.21346	7.98388
WBGene00000870	WBGene00000870	cyd-1	174941	G1/S-specific cyclin-D [Source:UniProtKB/Swiss-Prot;Acc:Q9U2M5]	-0.305868	-0.525593	-0.219725	0.509372	1.68519	0.213319	0.325321	-0.305868	-1.08413	0.292584	0.419293	-5.78663	-0.525593	-1.83179	0.0835484	0.155783	-4.77509	-0.219725	-0.724516	0.478043	0.977814	-5.0038	0.705028	0.197787	-0.0641799	0.121755	0.517522	-0.0255813	0.394237	0.891455	0.796409	0.0549794	1.12535	1.21682
WBGene00000871	WBGene00000871	cye-1	172399	G1/S-specific cyclin-E [Source:UniProtKB/Swiss-Prot;Acc:O01501]	0.477459	0.392462	-0.0849974	6.41597	26.4737	4.3048e-06	5.80496e-05	0.477459	6.81153	2.20917e-06	4.1235e-05	4.28606	0.392462	5.60862	2.51729e-05	0.000223937	1.79385	-0.0849974	-1.25228	0.226462	0.959966	-5.78686	6.59787	6.40222	6.5532	6.50805	6.58286	6.66959	6.52914	6.62389	5.97911	6.01729	6.2555	6.27013
WBGene00000872	WBGene00000872	cyk-1	175983	CYtoKinesis defect [Source:UniProtKB/TrEMBL;Acc:H2KYI3]	0.0416709	0.151447	0.109776	6.95412	5.69182	0.0121247	0.0336501	0.0416709	0.888225	0.386111	0.51492	-7.45427	0.151447	3.26707	0.00427226	0.0138771	-3.44889	0.109776	2.36914	0.0291915	0.919161	-4.08595	7.07522	7.02257	7.05177	7.01299	6.94149	6.98708	6.89217	6.90683	6.89215	6.86896	6.84838	6.94782
WBGene00000874	WBGene00000874	cyk-3	175853	CYtoKinesis defect; Ubiquitin c-terminal hydrolase [Source:UniProtKB/TrEMBL;Acc:G5EDU8]	0.0142734	0.121211	0.106938	7.10568	3.22506	0.0634715	0.127359	0.0142734	0.270605	0.789767	0.855678	-7.83993	0.121211	2.32486	0.0319493	0.07169	-5.39149	0.106938	2.04866	0.0553329	0.935775	-4.67429	7.12177	7.17258	7.26081	7.17192	7.17173	7.12229	6.9806	7.0248	7.05664	7.03291	7.04509	7.1052
WBGene00000875	WBGene00000875	cyk-4	176815	CYtoKinesis defect [Source:UniProtKB/TrEMBL;Acc:Q9XUS9]	0.273706	0.287325	0.0136187	7.32208	15.4576	0.00012288	0.000807358	0.273706	4.6785	0.000186097	0.0012658	-0.35218	0.287325	4.9425	0.00010455	0.000687176	0.234407	0.0136187	0.237242	0.815142	0.996124	-6.628	7.4608	7.3577	7.54025	7.32911	7.37763	7.46689	7.29762	7.48863	7.0926	7.12938	7.21694	7.10583
WBGene00000876	WBGene00000876	cyl-1	179643	CYclin L; Cyclin L [Source:UniProtKB/TrEMBL;Acc:G5EBX3]	0.0890164	0.0994729	0.0104565	6.15018	1.62621	0.224218	0.337577	0.0890164	1.46119	0.161166	0.266951	-6.6985	0.0994729	1.64724	0.116819	0.204189	-6.43104	0.0104565	0.17385	0.86392	0.998534	-6.49931	6.19909	6.12498	6.27082	6.1504	6.11516	6.20116	6.15484	6.22932	6.06887	5.97088	6.08576	6.22744
WBGene00000877	WBGene00000877	cyn-1	179936	Peptidyl-prolyl cis-trans isomerase 1 [Source:UniProtKB/Swiss-Prot;Acc:P52009]	0.330986	0.365644	0.0346587	6.0737	13.1904	0.000295253	0.00162329	0.330986	4.18746	0.000551227	0.00293666	-1.29447	0.365644	4.67239	0.000188612	0.00109553	-0.215452	0.0346587	0.453392	0.655674	0.992891	-6.41029	6.31304	6.22829	6.18104	6.09818	6.18204	6.15875	6.11355	6.22746	5.75808	5.95243	6.05427	5.61364
WBGene00000878	WBGene00000878	cyn-2	176807	Peptidyl-prolyl cis-trans isomerase 2 [Source:UniProtKB/Swiss-Prot;Acc:P52010]	-0.0798229	0.07014	0.149963	5.45345	1.6036	0.228559	0.342244	-0.0798229	-0.940955	0.35916	0.487714	-7.18679	0.07014	0.847071	0.408055	0.531426	-7.28782	0.149963	1.79106	0.0900804	0.940177	-4.88612	5.67728	5.48907	5.55255	5.39311	5.40527	5.25487	5.37965	5.46463	5.55363	5.56509	5.49891	5.20172
WBGene00000879	WBGene00000879	cyn-3	180028	Peptidyl-prolyl cis-trans isomerase 3 [Source:UniProtKB/Swiss-Prot;Acc:P52011]	0.148973	0.161154	0.0121809	6.70851	5.10245	0.0175316	0.045376	0.148973	2.6413	0.0165715	0.0443386	-4.72736	0.161154	2.87802	0.00999412	0.0279111	-4.2433	0.0121809	0.21908	0.829048	0.996301	-6.56303	6.74772	6.71097	6.80579	6.80277	6.61242	6.75056	6.80256	6.84736	6.62946	6.59069	6.65291	6.54651
WBGene00000880	WBGene00000880	cyn-4	174674	Peptidyl-prolyl cis-trans isomerase 4 [Source:UniProtKB/Swiss-Prot;Acc:P52012]	0.198164	0.203284	0.00512001	5.79194	8.20783	0.00291917	0.0104857	0.198164	3.44694	0.0028692	0.0108684	-2.89796	0.203284	3.56849	0.00218998	0.00806315	-2.63275	0.00512001	0.0911367	0.928388	0.998785	-6.46279	5.94003	5.83566	5.7705	5.88916	5.88946	5.8853	5.82096	5.82798	5.59279	5.66078	5.68743	5.69887
WBGene00000881	WBGene00000881	cyn-5	173374	Peptidyl-prolyl cis-trans isomerase 5 [Source:UniProtKB/Swiss-Prot;Acc:P52013]	-0.293123	-0.299474	-0.00635137	7.76	14.7538	0.000159861	0.000990219	-0.293123	-4.63999	0.000202528	0.00134697	-0.491433	-0.299474	-4.7668	0.000153353	0.000928464	-0.207312	-0.00635137	-0.0994376	0.921888	0.998785	-6.67688	7.85107	7.59847	7.53853	7.64435	7.67932	7.58418	7.68388	7.71345	8.07558	7.96474	7.91041	7.87486
WBGene00000882	WBGene00000882	cyn-6	175231	Peptidyl-prolyl cis-trans isomerase 6 [Source:UniProtKB/Swiss-Prot;Acc:P52014]	-1.71887	-1.61071	0.108158	4.04276	168.926	2.08697e-12	1.51344e-09	-1.71887	-16.1171	3.72157e-12	3.12838e-09	18.1384	-1.61071	-15.6943	5.83125e-12	3.45987e-09	17.6936	0.108158	0.880186	0.390335	0.973757	-5.58543	3.77178	3.48344	3.43677	3.45583	3.51262	3.3347	3.5796	3.32134	5.29332	4.93001	5.19679	5.18011
WBGene00000883	WBGene00000883	cyn-7	180027	Peptidyl-prolyl cis-trans isomerase 7 [Source:UniProtKB/Swiss-Prot;Acc:P52015]	0.291118	0.292832	0.00171372	8.54038	13.2392	0.000289468	0.00159803	0.291118	4.43096	0.000321145	0.00192499	-1.02395	0.292832	4.48148	0.000287205	0.00153103	-0.908894	0.00171372	0.0265576	0.979104	0.998785	-6.77726	8.6833	8.62193	8.65977	8.58942	8.53828	8.63985	8.54687	8.815	8.30394	8.40882	8.49165	8.18507
WBGene00000884	WBGene00000884	cyn-8	181136	Peptidyl-prolyl cis-trans isomerase 8 [Source:UniProtKB/Swiss-Prot;Acc:P52016]	0.104417	-0.0387558	-0.143173	3.56746	0.699656	0.509746	0.617634	0.104417	0.832317	0.416114	0.544365	-6.86106	-0.0387558	-0.307566	0.761936	0.831739	-7.15627	-0.143173	-1.14526	0.267069	0.959966	-5.35673	3.59006	3.32155	3.40691	3.69602	4.03097	3.59587	3.3563	3.60603	3.54161	3.48978	3.56965	3.58409
WBGene00000885	WBGene00000885	cyn-9	175471	Peptidyl-prolyl cis-trans isomerase 9 [Source:UniProtKB/Swiss-Prot;Acc:Q09637]	0.353948	0.512843	0.158895	4.7695	22.5727	1.23024e-05	0.000130843	0.353948	4.43368	0.00031922	0.00191551	-0.497255	0.512843	6.59846	3.35223e-06	4.74253e-05	4.11879	0.158895	2.12641	0.0475292	0.935775	-4.24375	5.0593	4.80292	5.00814	5.0996	4.81183	4.8096	4.76282	4.93958	4.46117	4.42913	4.51351	4.5273
WBGene00000886	WBGene00000886	cyn-10	174132	Peptidyl-prolyl cis-trans isomerase 10 [Source:UniProtKB/Swiss-Prot;Acc:P52017]	0.506308	0.606747	0.100439	4.31141	16.5245	8.36313e-05	0.000594158	0.506308	4.40826	0.00033769	0.00200218	-0.448133	0.606747	5.40711	3.85257e-05	0.000312224	1.73043	0.100439	0.951086	0.354132	0.973757	-5.75403	4.46741	4.45087	4.67074	4.593	4.41535	4.30101	4.33011	4.68076	3.70778	4.04209	4.23933	3.82597
WBGene00000887	WBGene00000887	cyn-11	174394	Peptidyl-prolyl cis-trans isomerase 11 [Source:UniProtKB/Swiss-Prot;Acc:P52018]	0.495243	0.509712	0.0144683	4.5768	22.0276	1.43937e-05	0.000146786	0.495243	5.62448	2.43487e-05	0.00025995	2.14706	0.509712	5.8667	1.47012e-05	0.000147539	2.65614	0.0144683	0.176552	0.861827	0.998534	-6.24234	4.68835	4.80292	4.75019	4.77386	4.68398	4.64432	4.70186	4.89563	4.23563	4.35879	4.36964	4.00602
WBGene00000888	WBGene00000888	cyn-12	191627	Peptidyl-prolyl cis-trans isomerase [Source:UniProtKB/TrEMBL;Acc:Q18445]	0.337208	0.487961	0.150753	4.59007	18.1566	4.78379e-05	0.000384814	0.337208	3.97999	0.000875026	0.00423901	-1.46852	0.487961	5.91737	1.32409e-05	0.000135312	2.74989	0.150753	1.90121	0.0733738	0.935775	-4.58415	4.75845	4.82781	4.88086	4.74524	4.76746	4.68835	4.50557	4.64209	4.30644	4.40993	4.42207	4.11635
WBGene00000889	WBGene00000889	cyn-13	178487	Peptidyl-prolyl cis-trans isomerase [Source:UniProtKB/TrEMBL;Acc:D3NQB1]	0.0839151	0.248221	0.164306	5.87875	7.73663	0.00374877	0.0128458	0.0839151	1.28038	0.216633	0.333859	-6.88496	0.248221	3.86821	0.00112277	0.00465564	-1.98977	0.164306	2.57051	0.019234	0.87991	-3.58723	6.06618	5.94965	6.01404	6.02866	5.88946	5.91649	5.71453	5.88232	5.70427	5.83498	5.88248	5.65775
WBGene00000890	WBGene00000890	sig-7	172664	Peptidyl-prolyl cis-trans isomerase sig-7 [Source:UniProtKB/Swiss-Prot;Acc:G5EEW6]	0.298874	0.288087	-0.0107874	5.38979	9.36728	0.0016223	0.00646672	0.298874	3.79849	0.00131171	0.0058417	-2.0505	0.288087	3.69509	0.00165187	0.00639579	-2.28087	-0.0107874	-0.141928	0.88871	0.998693	-6.39483	5.5673	5.34327	5.50048	5.51506	5.57106	5.37425	5.38578	5.62196	5.16928	5.04896	5.29143	5.28283
WBGene00000891	WBGene00000891	cyn-15	173225	CYclophyliN [Source:UniProtKB/TrEMBL;Acc:Q9U1Q3]	0.136314	0.262603	0.126289	5.87881	7.74491	0.00373211	0.0128111	0.136314	2.00992	0.0596391	0.122993	-5.79244	0.262603	3.94198	0.000952429	0.00407263	-1.82312	0.126289	1.91203	0.07189	0.935775	-4.76755	6.05075	5.99796	5.98401	5.99259	5.99842	5.9931	5.69161	5.8451	5.6705	5.80737	5.74688	5.76327
WBGene00000892	WBGene00000892	cyn-16	174843	CYclophyliN [Source:UniProtKB/TrEMBL;Acc:Q9XXI7]	0.158361	0.151857	-0.00650463	4.7284	2.90051	0.0808729	0.154066	0.158361	2.11643	0.0484713	0.104472	-5.38942	0.151857	2.05293	0.0548756	0.111263	-5.50526	-0.00650463	-0.0891202	0.929969	0.998785	-6.26167	4.80336	4.83055	4.73224	4.7278	4.70609	4.79959	4.79082	4.82339	4.5514	4.4962	4.77774	4.69248
WBGene00000893	WBGene00000893	cyn-17	178969	CYclophyliN [Source:UniProtKB/TrEMBL;Acc:A9D417]	-2.65991	-2.64362	0.0162902	3.23129	68.6693	3.67808e-09	2.33064e-07	-2.65991	-10.07	7.85946e-09	5.11594e-07	10.5414	-2.64362	-10.2281	6.17485e-09	3.79008e-07	10.7788	0.0162902	0.0494638	0.961093	0.998785	-5.67365	2.30985	2.26802	1.98236	2.81783	2.07398	2.42605	3.18869	1.74727	5.25315	4.48524	4.80761	5.38083
WBGene00000894	WBGene00000894	dab-1	174323	DAB (Drosophila disabled) homolog [Source:UniProtKB/TrEMBL;Acc:A5JYR4]	0.160431	0.0960098	-0.0644209	7.31191	3.28019	0.0609515	0.123511	0.160431	2.54101	0.0204592	0.0523854	-4.99573	0.0960098	1.52446	0.144736	0.241433	-6.74661	-0.0644209	-1.02951	0.316847	0.965611	-6.11673	7.44868	7.2125	7.3191	7.30726	7.38499	7.39674	7.28783	7.47533	7.2499	7.0774	7.23903	7.3426
WBGene00000895	WBGene00000895	dac-1	175238	DAChsund transcription factor homolog [Source:UniProtKB/TrEMBL;Acc:H2KY91]	-0.603567	-0.47657	0.126997	1.93241	8.26574	0.00283213	0.010218	-0.603567	-3.80035	0.00130626	0.00582742	-1.26396	-0.47657	-3.12694	0.00581447	0.0178696	-2.73664	0.126997	0.761129	0.456416	0.976103	-5.27003	1.761	1.88102	1.94128	1.6946	1.88754	1.48068	1.70715	1.66148	2.45538	2.32933	1.9167	2.40706
WBGene00000896	WBGene00000896	dad-1	172370	Dolichyl-diphosphooligosaccharide--protein glycosyltransferase subunit dad-1 [Source:UniProtKB/Swiss-Prot;Acc:P52872]	0.153405	0.0862438	-0.067161	5.11235	1.97962	0.167012	0.269854	0.153405	1.97836	0.0633678	0.128586	-5.71749	0.0862438	1.11765	0.278383	0.398097	-6.94296	-0.067161	-0.88089	0.389964	0.973757	-5.95476	5.12367	5.02242	5.22902	5.10186	5.23541	5.21278	4.99984	5.28443	5.03545	5.06132	5.14313	4.8918
WBGene00000897	WBGene00000897	daf-1	176829	Cell surface receptor daf-1 [Source:UniProtKB/Swiss-Prot;Acc:P20792]	0.123739	0.175755	0.0520157	4.55932	2.904	0.0806599	0.15375	0.123739	1.62968	0.120507	0.212992	-6.14774	0.175755	2.35766	0.029884	0.0679355	-4.91372	0.0520157	0.705493	0.489515	0.979806	-5.97946	4.6424	4.58343	4.72318	4.58979	4.69349	4.64059	4.46753	4.53459	4.49188	4.39439	4.40914	4.5311
WBGene00000898	WBGene00000898	daf-2	175410	Insulin-like receptor Insulin-like receptor subunit alpha Insulin-like receptor subunit beta [Source:UniProtKB/Swiss-Prot;Acc:Q968Y9]	0.181209	0.19402	0.0128111	8.04016	10.2116	0.00108212	0.00465991	0.181209	3.76109	0.0014258	0.00622178	-2.47238	0.19402	4.05172	0.000745737	0.00332988	-1.82327	0.0128111	0.269508	0.790598	0.993985	-6.68809	8.20006	8.01949	8.13489	8.0786	8.09503	8.15887	8.02048	8.11121	7.90327	7.88842	7.95521	7.9154
WBGene00000899	WBGene00000899	daf-3	180431	Dwarfin sma [Source:UniProtKB/TrEMBL;Acc:O17532]	-0.226106	-0.245261	-0.019155	4.82233	7.17713	0.00509228	0.016505	-0.226106	-3.12221	0.00587513	0.0192077	-3.43051	-0.245261	-3.42289	0.00302644	0.0104621	-2.78485	-0.019155	-0.259886	0.797895	0.995703	-6.22443	4.87289	4.64696	4.72923	4.68325	4.77644	4.73808	4.78155	4.72637	5.0636	4.93539	4.8624	5.04314
WBGene00000900	WBGene00000900	daf-4	175781	Cell surface receptor daf-4 [Source:UniProtKB/Swiss-Prot;Acc:P50488]	0.215316	0.151035	-0.0642808	5.46958	4.12121	0.0335665	0.0768693	0.215316	2.78914	0.0120986	0.0343022	-4.24476	0.151035	1.96486	0.0650252	0.12769	-5.80377	-0.0642808	-0.850812	0.406027	0.973757	-6.04888	5.56875	5.62307	5.35166	5.45272	5.54501	5.56149	5.5238	5.62338	5.46213	5.31562	5.45345	5.1483
WBGene00000901	WBGene00000901	daf-5	175054	Abnormal DAuer Formation DAF-5, a Ski oncogene homolog involved in a neuronal TGF beta pathway (71.0 kD) (Daf-5) [Source:UniProtKB/TrEMBL;Acc:G5EDM7]	-0.109629	-0.0659036	0.0437255	5.58745	1.15615	0.336947	0.456917	-0.109629	-1.50537	0.149539	0.25176	-6.54993	-0.0659036	-0.917327	0.371075	0.49557	-7.24666	0.0437255	0.600733	0.555492	0.986849	-6.23381	5.6946	5.5568	5.53713	5.51506	5.43961	5.64579	5.58015	5.4835	5.54567	5.7566	5.75882	5.53068
WBGene00000902	WBGene00000902	daf-6	181584		-2.82275	-2.93976	-0.117004	2.31615	68.7783	3.63189e-09	2.31636e-07	-2.82275	-9.95347	9.4048e-09	5.86452e-07	10.3978	-2.93976	-10.3519	5.12182e-09	3.23501e-07	10.9881	-0.117004	-0.320229	0.752474	0.992891	-5.38384	1.16881	1.15462	1.32734	1.54327	1.69881	1.05684	1.73303	1.16524	4.56722	3.80989	3.77174	4.72932
WBGene00000903	WBGene00000903	daf-7	175237	Dauer larva development regulatory growth factor daf-7 [Source:UniProtKB/Swiss-Prot;Acc:P92172]	-0.376901	-0.229062	0.147839	2.60379	3.45403	0.0537043	0.111592	-0.376901	-2.58927	0.0184916	0.0483399	-3.97273	-0.229062	-1.63397	0.119599	0.208099	-5.67687	0.147839	0.994203	0.333275	0.971192	-5.2589	2.70649	2.74533	2.27464	2.53989	2.20397	2.66516	2.46248	2.39152	2.74217	3.00797	2.90184	2.56364
WBGene00000904	WBGene00000904	daf-8	187612	Dwarfin sma [Source:UniProtKB/TrEMBL;Acc:Q21733]	-0.400298	-0.45457	-0.0542716	4.30524	15.1029	0.000140166	0.00089425	-0.400298	-4.41512	0.000332603	0.00197824	-0.477641	-0.45457	-5.04862	8.30696e-05	0.000572712	0.922546	-0.0542716	-0.572965	0.573743	0.987325	-5.96136	4.23584	4.11126	4.13708	4.0449	4.26175	4.26753	4.14967	4.09346	4.61365	4.50708	4.40914	4.81907
WBGene00000905	WBGene00000905	daf-9	180889	Cytochrome P450 daf-9 [Source:UniProtKB/Swiss-Prot;Acc:H2KYS3]	-1.72441	-1.50503	0.219385	1.29109	49.0688	5.06323e-08	1.85518e-06	-1.72441	-8.81197	5.92338e-08	2.48442e-06	8.55066	-1.50503	-8.28795	1.45324e-07	4.35082e-06	7.71693	0.219385	0.964342	0.347626	0.973757	-4.92389	0.973054	0.886352	0.48561	1.03916	0.268601	0.520568	0.789165	0.891455	2.15403	2.39329	2.45868	2.51843
WBGene00000906	WBGene00000906	daf-10	184883	Intraflagellar transport protein 122 homolog [Source:UniProtKB/Swiss-Prot;Acc:G5EFW7]	-0.696795	-0.43026	0.266535	1.59553	7.30444	0.00474509	0.0155626	-0.696795	-3.7346	0.00151259	0.00651199	-1.31988	-0.43026	-2.47013	0.023711	0.0563015	-3.98591	0.266535	1.36676	0.188495	0.958723	-4.67869	1.74062	1.62747	1.38974	1.40379	1.39093	0.644954	1.4814	1.49784	2.03776	2.02058	1.8158	2.00969
WBGene00000907	WBGene00000907	daf-11	179605	Receptor-type guanylate cyclase daf-11 [Source:UniProtKB/Swiss-Prot;Acc:Q8I4N4]	-0.417812	-0.766607	-0.348796	0.690969	6.06686	0.00966194	0.0279398	-0.417812	-1.9768	0.0635568	0.128864	-4.62519	-0.766607	-3.47736	0.00268183	0.00949209	-1.68217	-0.348796	-1.48355	0.155192	0.958723	-4.45151	0.0173419	0.502603	0.427302	0.257612	0.914721	0.520568	0.576863	0.553246	0.796409	1.0051	1.42849	1.13929
WBGene00000908	WBGene00000908	daf-12	181263	Nuclear hormone receptor family member daf-12 [Source:UniProtKB/Swiss-Prot;Acc:G5EFF5]	-0.398806	-0.456228	-0.0574217	4.66632	14.5091	0.000175502	0.00106427	-0.398806	-4.3064	0.000423219	0.00239428	-0.798964	-0.456228	-4.9628	0.000100041	0.000664023	0.656258	-0.0574217	-0.594974	0.559252	0.987013	-6.03122	4.45496	4.65626	4.50444	4.35622	4.36462	4.52798	4.69529	4.60523	4.86465	4.80037	5.01528	5.14086
WBGene00000910	WBGene00000910	daf-14	177908	Smad protein [Source:UniProtKB/TrEMBL;Acc:G5EEP2]	-0.232341	-0.316209	-0.0838675	4.75023	6.79413	0.00631902	0.0196954	-0.232341	-2.61126	0.0176556	0.0466405	-4.47559	-0.316209	-3.56637	0.0022003	0.00808898	-2.45311	-0.0838675	-0.919298	0.370071	0.973757	-5.82141	4.6286	4.68681	4.68947	4.4725	4.86614	4.5989	4.72139	4.62519	5.06731	4.90829	4.70202	5.02709
WBGene00000911	WBGene00000911	daf-15	177770	DAF-15 [Source:UniProtKB/TrEMBL;Acc:Q68TI8]	0.199248	0.230438	0.03119	7.97276	15.3857	0.000126183	0.000822186	0.199248	4.40225	0.000342213	0.00202372	-1.03374	0.230438	5.12716	7.01174e-05	0.000502341	0.575356	0.03119	0.699775	0.492995	0.979806	-6.46876	8.07744	8.01167	8.11049	8.03731	8.03765	8.11182	7.96182	8.00445	7.78962	7.84477	7.85308	7.832
WBGene00000912	WBGene00000912	daf-16	172981	Forkhead box protein O [Source:UniProtKB/Swiss-Prot;Acc:O16850]	-0.0602013	-0.0825199	-0.0223186	6.6793	0.883121	0.430627	0.546766	-0.0602013	-0.934003	0.362638	0.491551	-7.38747	-0.0825199	-1.28732	0.214257	0.326395	-6.99879	-0.0223186	-0.346157	0.733229	0.992891	-6.51383	6.65275	6.58119	6.63356	6.70364	6.48212	6.74536	6.78023	6.6589	6.65497	6.68075	6.73638	6.83938
WBGene00000913	WBGene00000913	daf-18	176869	Phosphatidylinositol 3,4,5-trisphosphate 3-phosphatase and dual-specificity protein phosphatase daf-18 [Source:UniProtKB/Swiss-Prot;Acc:G5EE01]	0.586977	0.576011	-0.0109658	8.60453	60.4095	1.01367e-08	5.20937e-07	0.586977	9.58579	1.67346e-08	9.30864e-07	9.12864	0.576011	9.45027	2.07751e-08	9.78352e-07	8.9068	-0.0109658	-0.18496	0.855324	0.997472	-6.7751	8.83475	8.67699	8.82042	8.83643	8.86726	8.86437	8.61088	8.86833	8.15578	8.18147	8.33039	8.20661
WBGene00000914	WBGene00000914	daf-19	174577	RFX-like transcription factor daf-19 [Source:UniProtKB/Swiss-Prot;Acc:Q09555]	-0.0344346	-0.167374	-0.132939	3.73865	1.33832	0.287116	0.406782	-0.0344346	-0.320621	0.752182	0.827912	-7.21337	-0.167374	-1.55561	0.137173	0.231898	-6.06559	-0.132939	-1.22161	0.237583	0.959966	-5.30215	3.61827	3.71451	3.61713	3.60341	3.62962	3.86248	3.52878	4.03068	3.74996	3.73164	3.79181	3.96728
WBGene00000915	WBGene00000915	daf-21	179971	Heat shock protein 90 [Source:UniProtKB/Swiss-Prot;Acc:Q18688]	0.114939	0.162229	0.0472904	10.9591	6.97959	0.00568823	0.018057	0.114939	2.56207	0.0195774	0.0505574	-5.28761	0.162229	3.63899	0.00187182	0.00708903	-3.00261	0.0472904	1.06414	0.301306	0.962592	-6.40907	11.1115	10.9898	11.0225	10.9915	11.0459	10.9814	10.8682	11.0302	10.8791	10.9112	10.9034	10.7738
WBGene00000917	WBGene00000917	daf-25	171623	Dauer abnormal formation protein 25 [Source:UniProtKB/Swiss-Prot;Acc:Q9N3Q8]	0.259876	0.294034	0.0341577	4.5815	7.31692	0.00471249	0.0154687	0.259876	3.06246	0.00669567	0.0213298	-3.48234	0.294034	3.52079	0.00243509	0.00878877	-2.50162	0.0341577	0.420248	0.679268	0.992891	-6.15312	4.67498	4.71376	4.80846	4.56053	4.83208	4.5989	4.54994	4.63085	4.34671	4.31405	4.53748	4.40012
WBGene00000920	WBGene00000920	daf-28	191014		-0.265629	-0.961602	-0.695973	-2.4542	0.936019	0.410424	0.527615	-0.265629	-0.401247	0.692952	0.782558	-5.50723	-0.961602	-1.33331	0.199026	0.308595	-4.7581	-0.695973	-0.932389	0.363449	0.973757	-4.63529	-2.29456	-6.19493	-3.00494	-1.82494	-1.09739	-3.67604	-2.38832	-2.65269	-1.87769	-2.97074	-2.28676	-1.40165
WBGene00000923	WBGene00000923	daf-31	177622	N-alpha-acetyltransferase daf-31 [Source:UniProtKB/Swiss-Prot;Acc:O61219]	0.270133	0.286325	0.0161924	5.33123	10.2931	0.0010416	0.00452005	0.270133	3.787	0.00134575	0.00595745	-2.06453	0.286325	4.05996	0.000732166	0.00328051	-1.461	0.0161924	0.235037	0.816828	0.996124	-6.36546	5.49004	5.43791	5.44278	5.35005	5.36017	5.39654	5.43983	5.45828	5.09848	5.16802	5.33766	4.98892
WBGene00000928	WBGene00000928	dao-2	173793	Dauer or Aging adult Overexpression [Source:UniProtKB/TrEMBL;Acc:Q86LS4]	-4.26876	-4.37651	-0.107747	2.85853	140.482	1.00393e-11	4.18235e-09	-4.26876	-14.3513	2.61269e-11	1.16265e-08	16.0634	-4.37651	-14.677	1.79689e-11	7.03664e-09	16.4028	-0.107747	-0.269928	0.790279	0.993985	-5.4112	1.34115	1.49564	2.15398	0.440059	1.79626	1.34054	1.80802	0.964925	6.08086	5.28222	5.75882	5.77614
WBGene00000929	WBGene00000929	dao-3	181065	Dauer or Aging adult Overexpression [Source:UniProtKB/TrEMBL;Acc:Q21285]	0.0175863	-0.518906	-0.536492	5.97563	12.0826	0.000468392	0.00234893	0.0175863	0.147001	0.884762	0.922845	-7.75328	-0.518906	-4.18738	0.000551324	0.00260558	-1.27545	-0.536492	-4.32343	0.000407525	0.555724	0.0698546	5.99376	5.50973	5.46288	5.50826	6.2968	6.16136	6.01016	6.17424	6.16208	5.96826	6.53684	5.91927
WBGene00000930	WBGene00000930	dao-4	191146	Dauer or Aging adult Overexpression [Source:UniProtKB/TrEMBL;Acc:Q23262]	-3.13702	-3.69123	-0.55421	2.17157	46.1892	8.00882e-08	2.62229e-06	-3.13702	-8.17084	1.78449e-07	5.93214e-06	7.50653	-3.69123	-8.42386	1.14763e-07	3.60513e-06	7.95306	-0.55421	-1.0196	0.321402	0.967009	-4.93138	1.5663	1.49564	-0.815374	0.602001	0.914721	1.05684	2.47787	0.853268	4.43555	4.1571	4.06893	5.14583
WBGene00000931	WBGene00000931	dao-5	266845	Dauer or Aging adult Overexpression [Source:UniProtKB/TrEMBL;Acc:Q9XVS4]	0.0916183	0.125153	0.0335349	7.87836	2.29806	0.129108	0.221846	0.0916183	1.50835	0.148781	0.250713	-6.8303	0.125153	2.07559	0.0525072	0.107507	-5.92322	0.0335349	0.557667	0.583927	0.987325	-6.54686	7.93671	7.91401	8.05981	7.81306	7.77507	7.9881	7.866	7.95938	7.7624	7.84119	7.90236	7.72121
WBGene00000932	WBGene00000932	dao-6	3564991	Dauer or Aging adult Overexpression [Source:UniProtKB/TrEMBL;Acc:Q8MPY0]	-1.45158	-1.29249	0.159094	0.225074	13.2083	0.000293123	0.00161444	-1.45158	-4.56723	0.000237699	0.00152495	0.670194	-1.29249	-4.31127	0.000418667	0.00208323	0.122089	0.159094	0.434401	0.669149	0.992891	-5.00863	-0.368908	0.197787	0.167194	-0.726008	-1.28403	-0.228952	0.576863	-0.433395	0.831756	1.19652	1.3939	1.13929
WBGene00000933	WBGene00000933	dap-3	174631	Mammalian cell Death Associated Protein related; Putative uncharacterized protein [Source:UniProtKB/TrEMBL;Acc:G5EFC8]	0.116668	0.163181	0.0465126	5.6636	3.20521	0.0644074	0.128852	0.116668	1.7404	0.098821	0.18199	-6.20628	0.163181	2.46693	0.023869	0.0565805	-4.92546	0.0465126	0.707813	0.488107	0.979722	-6.18856	5.74279	5.61673	5.76609	5.80017	5.7716	5.62894	5.62232	5.71006	5.44226	5.55639	5.67488	5.62613
WBGene00000934	WBGene00000934	dat-1	176304	Sodium-dependent dopamine transporter [Source:UniProtKB/Swiss-Prot;Acc:Q03614]	-0.518802	-0.470321	0.0484809	1.56075	4.01545	0.0361045	0.0815652	-0.518802	-2.53063	0.0209079	0.0533194	-3.82265	-0.470321	-2.36496	0.0294418	0.0670783	-4.15728	0.0484809	0.224484	0.824904	0.996197	-5.41289	1.00758	1.81617	1.61542	1.24935	1.2604	1.10095	1.62657	1.4216	1.77265	1.9156	1.58998	2.26827
WBGene00000935	WBGene00000935	daz-1	173931	DAZ protein 1 [Source:UniProtKB/Swiss-Prot;Acc:Q20870]	0.358241	0.264361	-0.0938798	6.54854	11.2522	0.000672768	0.00314762	0.358241	4.56804	0.000237276	0.00152372	-0.514563	0.264361	3.37524	0.00336359	0.0113924	-3.15696	-0.0938798	-1.22378	0.23678	0.959966	-5.83104	6.58005	6.52988	6.76738	6.54005	6.54568	6.77884	6.6614	6.80172	6.25696	6.26283	6.57593	6.27919
WBGene00000936	WBGene00000936	dbl-1	179068	DPP/BMP-Like; Decapentaplegic protein homolog [Source:UniProtKB/TrEMBL;Acc:G5EEL5]	-0.0952368	0.0242458	0.119483	2.71289	0.319549	0.730506	0.799514	-0.0952368	-0.597803	0.557403	0.671587	-6.78548	0.0242458	0.157596	0.876526	0.914928	-6.98454	0.119483	0.759241	0.457517	0.976155	-5.49052	2.70649	2.66168	2.71327	2.97395	2.65738	2.2215	2.78059	2.84507	2.76977	2.72693	3.08644	2.37359
WBGene00000937	WBGene00000937	dbr-1	172357	Lariat debranching enzyme [Source:UniProtKB/Swiss-Prot;Acc:Q966M6]	0.0209693	0.00791526	-0.0130541	5.25331	0.0297412	0.970744	0.978745	0.0209693	0.24078	0.812441	0.872366	-7.58073	0.00791526	0.0917811	0.927884	0.950804	-7.60883	-0.0130541	-0.151083	0.881587	0.998534	-6.35177	5.17773	5.27654	5.33788	5.20631	5.46206	5.30051	5.12488	5.1648	5.16409	5.08572	5.27013	5.46268
WBGene00000938	WBGene00000938	dcp-66	172507	Deacetylase Complex Protein [Source:UniProtKB/TrEMBL;Acc:G5ED89]	-0.0706363	-0.0953979	-0.0247615	6.74862	2.03071	0.160175	0.261113	-0.0706363	-1.43309	0.168938	0.276643	-6.81999	-0.0953979	-1.94588	0.0674207	0.131409	-6.0316	-0.0247615	-0.501966	0.621764	0.991578	-6.4539	6.64866	6.70127	6.76517	6.71991	6.74038	6.76349	6.70538	6.72317	6.81972	6.72025	6.81609	6.85765
WBGene00000939	WBGene00000939	dcr-1	176138	Endoribonuclease dcr-1 [Source:UniProtKB/Swiss-Prot;Acc:P34529]	0.138443	0.142154	0.00371117	7.80767	5.30621	0.0154067	0.0407599	0.138443	2.77495	0.012472	0.0351268	-4.57359	0.142154	2.86579	0.0102613	0.0284907	-4.38433	0.00371117	0.0752037	0.94088	0.998785	-6.69828	7.87406	7.78969	7.89245	7.86551	7.89713	7.93883	7.74081	7.83324	7.66287	7.69935	7.72676	7.77025
WBGene00000940	WBGene00000940	dcs-1	180315	m7GpppX diphosphatase [Source:UniProtKB/Swiss-Prot;Acc:G5EFS4]	0.283535	0.391426	0.107891	4.60729	13.1314	0.00030242	0.00165448	0.283535	3.53104	0.00238024	0.00935847	-2.47044	0.391426	4.99166	9.39704e-05	0.000633807	0.750801	0.107891	1.41776	0.173306	0.958723	-5.28461	4.68034	4.75759	4.75908	4.89602	4.69665	4.62934	4.53898	4.77059	4.26502	4.43674	4.42635	4.42075
WBGene00000941	WBGene00000941	ddp-1	175331	Mitochondrial import inner membrane translocase subunit Tim8 [Source:UniProtKB/Swiss-Prot;Acc:Q9N408]	0.194556	0.148735	-0.0458213	5.12409	3.69424	0.045216	0.0974602	0.194556	2.59163	0.0183998	0.0481707	-4.57718	0.148735	1.99414	0.0614773	0.121859	-5.68887	-0.0458213	-0.624335	0.540225	0.986514	-6.15118	5.25341	5.19388	5.1546	5.02062	5.11071	5.2178	5.19873	5.27904	4.94554	5.01124	5.18419	4.91233
WBGene00000942	WBGene00000942	deb-1	177482	Vinculin [Source:UniProtKB/Swiss-Prot;Acc:P19826]	0.00567848	-0.0690504	-0.0747289	7.17219	1.01498	0.382195	0.500896	0.00567848	0.0971208	0.923701	0.949203	-7.88726	-0.0690504	-1.18336	0.252028	0.369199	-7.17583	-0.0747289	-1.27874	0.217197	0.959932	-5.82008	7.18111	7.14754	7.12353	7.04444	7.08097	7.19913	7.33824	7.18183	7.25967	7.2054	7.22002	7.08272
WBGene00000950	WBGene00000950	deg-1	181035	Degenerin deg-1 [Source:UniProtKB/Swiss-Prot;Acc:P24585]	-0.242657	-0.407503	-0.164846	1.72317	1.92983	0.173987	0.278557	-0.242657	-1.17583	0.254948	0.378116	-6.02992	-0.407503	-1.95677	0.0660366	0.129326	-4.90325	-0.164846	-0.760328	0.456883	0.976103	-5.23919	1.58927	1.77126	1.32734	1.40379	1.11688	1.69728	2.11412	1.82825	1.80858	2.11844	1.55909	2.26827
WBGene00000951	WBGene00000951	deg-3	3565200	Acetylcholine receptor subunit alpha-type deg-3 [Source:UniProtKB/Swiss-Prot;Acc:P54244]	-0.341967	-0.469295	-0.127327	1.82567	4.61025	0.0241424	0.0588386	-0.341967	-2.14583	0.0457429	0.0995052	-4.61873	-0.469295	-2.94156	0.008711	0.0249286	-3.07391	-0.127327	-0.757566	0.458494	0.976195	-5.25923	1.39431	1.60205	1.98236	1.54327	1.48162	1.83424	1.78346	1.88614	2.20883	2.08009	2.09952	1.94281
WBGene00000952	WBGene00000952	del-1	181534	Degenerin del-1 [Source:UniProtKB/Swiss-Prot;Acc:Q19038]	-0.51786	-0.816215	-0.298354	0.411853	4.25133	0.0307122	0.0715292	-0.51786	-1.88335	0.0758811	0.147954	-4.69911	-0.816215	-2.87285	0.0101062	0.0281438	-2.86604	-0.298354	-0.97662	0.341675	0.973515	-4.82982	-0.557924	0.197787	0.541652	-0.0282383	0.729748	-0.228952	0.884645	-0.0979676	0.965074	0.876737	0.741103	0.727228
WBGene00000953	WBGene00000953	del-2	177796	DEgenerin Like [Source:UniProtKB/TrEMBL;Acc:G5ECD8]	-0.755532	-0.915846	-0.160314	0.770817	9.12759	0.00182611	0.00714818	-0.755532	-3.33	0.00371777	0.0133591	-2.03339	-0.915846	-3.98713	0.000861217	0.00374559	-0.628005	-0.160314	-0.630019	0.536583	0.986421	-5.07648	0.61832	0.055203	0.595599	0.321026	0.334972	0.703344	0.738946	0.5048	1.53599	1.0051	0.992958	1.69441
WBGene00000955	WBGene00000955	des-2	179574	Acetylcholine receptor subunit alpha-type des-2 [Source:UniProtKB/Swiss-Prot;Acc:O76554]	-0.637202	-0.554395	0.0828076	2.92764	17.3461	6.28594e-05	0.000479339	-0.637202	-5.34677	4.38013e-05	0.000413914	1.87941	-0.554395	-4.79841	0.000143111	0.000880062	0.672316	0.0828076	0.655138	0.520647	0.984293	-5.56618	2.82738	2.66168	2.50352	3.06936	2.61794	2.6504	2.75555	2.7127	3.31682	3.2774	3.33457	3.37169
WBGene00000958	WBGene00000958	dgk-1	180452	Diacylglycerol kinase [Source:UniProtKB/TrEMBL;Acc:Q7JNZ1]	-0.434572	-0.296723	0.137849	4.17132	12.5857	0.000378727	0.00197483	-0.434572	-4.86639	0.00012338	0.000915065	0.565269	-0.296723	-3.43694	0.00293356	0.0101969	-2.62173	0.137849	1.50484	0.149675	0.95537	-5.0298	4.13403	4.31666	4.00377	4.00684	3.88908	4.05415	4.03988	3.94249	4.40947	4.44053	4.51753	4.28783
WBGene00000959	WBGene00000959	dgk-2	180720	Diacylglycerol kinase [Source:UniProtKB/TrEMBL;Acc:H2KYI9]	-0.26082	-0.283418	-0.0225973	5.44304	13.6038	0.000250017	0.00141894	-0.26082	-4.29787	0.000431306	0.00243161	-0.964727	-0.283418	-4.71238	0.000172766	0.00102291	-0.0431341	-0.0225973	-0.365749	0.718807	0.992891	-6.31274	5.33214	5.41071	5.29165	5.32707	5.40913	5.26217	5.45352	5.32511	5.59921	5.61959	5.59529	5.68529
WBGene00000960	WBGene00000960	dgk-3	186262	Probable diacylglycerol kinase 3 [Source:UniProtKB/Swiss-Prot;Acc:Q03603]	-0.592572	-0.0537489	0.538823	0.0354562	1.60893	0.227528	0.341396	-0.592572	-1.62054	0.122466	0.215541	-4.92817	-0.0537489	-0.162929	0.872385	0.911635	-6.23975	0.538823	1.47451	0.157585	0.958723	-4.42545	0.375582	0.388284	-0.444882	0.321026	-0.932157	0.584101	-0.249302	-0.74869	0.385146	-0.0263681	0.945982	-0.427903
WBGene00000961	WBGene00000961	dgn-1	181283	DystroGlycaN [Source:UniProtKB/TrEMBL;Acc:Q22629]	-0.527967	-0.558318	-0.0303503	4.37014	21.5732	1.64407e-05	0.000162745	-0.527967	-5.49173	3.22025e-05	0.000324659	1.86908	-0.558318	-5.87136	1.45602e-05	0.000146274	2.67446	-0.0303503	-0.299508	0.767976	0.992891	-6.0868	4.16877	4.04678	4.23805	4.24618	4.07047	4.26753	4.33435	4.16145	4.85395	4.68372	4.47266	4.88587
WBGene00000962	WBGene00000962	dhc-1	172041	Dynein heavy chain, cytoplasmic [Source:UniProtKB/Swiss-Prot;Acc:Q19020]	0.0150647	0.0642794	0.0492147	10.8831	1.29687	0.29769	0.417474	0.0150647	0.358731	0.723961	0.807471	-8.16713	0.0642794	1.54051	0.140797	0.236432	-7.05775	0.0492147	1.17846	0.253927	0.959966	-6.27528	10.9786	10.8951	10.9234	10.8843	10.9567	10.9332	10.7667	10.8319	10.8414	10.8442	10.835	10.9065
WBGene00000963	WBGene00000963	dhp-1	172464	Dihydropyrimidinase 1 [Source:UniProtKB/Swiss-Prot;Acc:Q21773]	-0.210936	-0.526952	-0.316016	5.80878	9.42926	0.0015738	0.00629777	-0.210936	-1.76207	0.0949963	0.176373	-6.2238	-0.526952	-4.32376	0.000407231	0.0020398	-0.956703	-0.316016	-2.54717	0.0201976	0.89982	-3.5998	5.07362	5.74856	5.69528	5.60539	5.78353	5.85181	6.14884	5.59618	6.0493	6.05733	5.98334	6.10789
WBGene00000964	WBGene00000964	dhp-2	177852	Dihydropyrimidinase 2 [Source:UniProtKB/Swiss-Prot;Acc:Q18677]	0.195235	-0.021814	-0.217049	3.69469	3.04519	0.072535	0.141514	0.195235	2.00895	0.0597501	0.123122	-5.34174	-0.021814	-0.221338	0.827316	0.879368	-7.20599	-0.217049	-2.24739	0.0373628	0.935775	-3.82154	3.64044	3.59073	3.53668	3.67797	3.87799	3.74925	3.99244	3.71119	3.63461	3.66842	3.79181	3.44602
WBGene00000965	WBGene00000965	dhs-1	172172	DeHydrogenases, Short chain [Source:UniProtKB/TrEMBL;Acc:P91013]	0.322641	0.459878	0.137238	5.22169	24.3764	7.45631e-06	8.86427e-05	0.322641	4.69074	0.000181167	0.0012397	-0.0220136	0.459878	6.83374	2.11598e-06	3.38212e-05	4.50594	0.137238	2.10396	0.0496731	0.935775	-4.35654	5.42288	5.33943	5.40928	5.50656	5.34213	5.28386	5.17768	5.31987	4.91702	4.962	5.09011	4.8829
WBGene00000966	WBGene00000966	dhs-2	172183	DeHydrogenases, Short chain [Source:UniProtKB/TrEMBL;Acc:O01758]	-0.853954	-0.85525	-0.00129601	3.34717	17.2274	6.54692e-05	0.000493034	-0.853954	-5.03404	8.57296e-05	0.000692241	1.10276	-0.85525	-5.13258	6.93036e-05	0.000497969	1.30857	-0.00129601	-0.0069864	0.994502	0.999331	-5.85391	2.94784	3.15673	3.03947	3.10583	3.14747	3.06093	3.10195	2.94831	3.9996	3.70038	3.44004	4.49265
WBGene00000967	WBGene00000967	dhs-3	172603	DeHydrogenases, Short chain [Source:UniProtKB/TrEMBL;Acc:A5JYX4]	-0.440694	-0.574866	-0.134172	5.17607	20.4995	2.26912e-05	0.000210966	-0.440694	-4.70569	0.000175321	0.00120798	-0.0188522	-0.574866	-6.12252	8.69819e-06	9.77673e-05	3.04958	-0.134172	-1.36769	0.18821	0.958723	-5.40689	4.96362	5.03197	4.82267	4.9396	5.34213	4.97575	4.99984	4.98001	5.57725	5.38804	5.35124	5.7339
WBGene00000968	WBGene00000968	dhs-4	172810	DeHydrogenases, Short chain [Source:UniProtKB/TrEMBL;Acc:O18030]	0.0278105	-0.0831838	-0.110994	1.57326	0.255113	0.777578	0.835946	0.0278105	0.172172	0.865219	0.909339	-6.64648	-0.0831838	-0.515277	0.612617	0.713184	-6.518	-0.110994	-0.685702	0.50162	0.98119	-5.27407	1.44557	1.43933	1.38974	1.74171	1.32714	1.69728	1.62657	1.78833	1.5989	1.6004	1.62022	1.52186
WBGene00000969	WBGene00000969	dhs-5	173930	Uncharacterized oxidoreductase dhs-5 [Source:UniProtKB/Swiss-Prot;Acc:Q10130]	-0.884729	-0.72988	0.154848	3.71027	22.6394	1.20708e-05	0.0001288	-0.884729	-6.20476	7.36097e-06	0.00010354	3.51951	-0.72988	-5.32947	4.54473e-05	0.0003568	1.64495	0.154848	1.01093	0.325421	0.969233	-5.45909	3.63493	3.56465	3.44414	3.41282	3.14747	3.54089	3.56526	3.23488	4.32826	4.17085	3.84399	4.61583
WBGene00000970	WBGene00000970	dhs-6	3565470	DeHydrogenases, Short chain [Source:UniProtKB/TrEMBL;Acc:Q09979]	-0.448701	-0.495481	-0.0467803	6.40576	21.7729	1.55038e-05	0.000156456	-0.448701	-5.3974	3.93285e-05	0.000381025	1.31637	-0.495481	-5.99053	1.13912e-05	0.000119913	2.58697	-0.0467803	-0.548539	0.590048	0.987346	-6.3701	6.16509	6.22725	6.15433	6.35266	6.33379	6.24972	6.22834	6.27066	6.68488	6.58557	6.57593	7.03803
WBGene00000971	WBGene00000971	dhs-7	174183	DeHydrogenases, Short chain [Source:UniProtKB/TrEMBL;Acc:Q19062]	-0.535777	-0.172082	0.363696	1.94428	4.30517	0.0296109	0.0694682	-0.535777	-2.86922	0.0101857	0.0298959	-3.22326	-0.172082	-0.996945	0.331979	0.455926	-6.3087	0.363696	1.92094	0.0706893	0.935775	-4.05631	2.05313	2.18485	1.76417	2.01531	2.11233	1.10095	1.65394	1.63921	2.11152	2.08009	2.0779	2.47174
WBGene00000972	WBGene00000972	dhs-8	175108	DeHydrogenases, Short chain [Source:UniProtKB/TrEMBL;Acc:U4PLQ0]	-0.837392	-1.39057	-0.553177	0.551398	6.87627	0.00603054	0.018951	-0.837392	-2.40012	0.0273954	0.0661555	-3.86674	-1.39057	-3.62875	0.001915	0.00722044	-1.32552	-0.553177	-1.30472	0.208388	0.959932	-4.58322	0.375582	0.26412	-1.12866	-0.0282383	0.517522	-0.123686	0.789165	0.553246	1.05755	1.70492	0.366122	2.07361
WBGene00000973	WBGene00000973	dhs-9	175737	DeHydrogenases, Short chain [Source:UniProtKB/TrEMBL;Acc:Q9N538]	-0.689444	-0.840844	-0.151399	3.99443	23.2363	1.01994e-05	0.000112636	-0.689444	-5.27482	5.10722e-05	0.000466198	1.47115	-0.840844	-6.38448	5.12722e-06	6.51889e-05	3.82192	-0.151399	-1.06038	0.302966	0.962817	-5.48101	4.06194	3.47647	3.50178	3.60341	3.76818	3.72831	3.93784	3.84856	4.7353	4.35879	4.22464	4.67197
WBGene00000974	WBGene00000974	dhs-11	176485	DeHydrogenases, Short chain [Source:UniProtKB/TrEMBL;Acc:A0A168H2Z9]	0.430997	0.507717	0.0767196	4.05593	11.7447	0.000541798	0.0026376	0.430997	3.76514	0.00141299	0.00617553	-1.82024	0.507717	4.53153	0.000257162	0.00140374	-0.132638	0.0767196	0.723623	0.478578	0.977814	-5.87663	4.33773	4.19866	4.37546	4.10918	4.18735	4.13593	3.97085	4.3887	3.85677	3.91168	3.73767	3.44602
WBGene00000975	WBGene00000975	dhs-12	177888	DeHydrogenases, Short chain [Source:UniProtKB/TrEMBL;Acc:G5EG13]	0.341608	0.387092	0.0454838	5.44127	16.6352	8.04314e-05	0.000574997	0.341608	4.62121	0.000211065	0.001391	-0.222419	0.387092	5.30449	4.79347e-05	0.000372002	1.27662	0.0454838	0.642604	0.528565	0.985242	-6.20843	5.59878	5.53681	5.52328	5.6753	5.5167	5.6157	5.47861	5.54618	5.12722	5.35831	5.29378	5.01899
WBGene00000976	WBGene00000976	dhs-13	178658	DeHydrogenases, Short chain [Source:UniProtKB/TrEMBL;Acc:O16619]	0.167031	0.238718	0.0716875	4.78833	2.87713	0.0823181	0.15609	0.167031	1.6119	0.124343	0.218117	-6.22362	0.238718	2.34945	0.0303889	0.0688993	-4.97949	0.0716875	0.716502	0.482856	0.977814	-6.02437	5.04897	4.70483	4.9678	4.84839	4.75842	4.92144	4.56082	5.03222	4.71415	4.73708	4.68781	4.46908
WBGene00000977	WBGene00000977	dhs-14	178738	DeHydrogenases, Short chain [Source:UniProtKB/TrEMBL;Acc:Q9N5G3]	-0.447894	-0.446513	0.00138013	3.87073	13.2955	0.000282952	0.00156946	-0.447894	-4.4373	0.000316671	0.00190238	-0.324954	-0.446513	-4.49424	0.000279224	0.00149786	-0.206004	0.00138013	0.0130954	0.989695	0.998927	-6.0182	3.66227	3.85026	3.73599	3.64737	3.92184	3.7767	3.60085	3.60028	4.27789	4.19796	3.93701	4.22354
WBGene00000978	WBGene00000978	dhs-15	178739	DeHydrogenases, Short chain [Source:UniProtKB/TrEMBL;Acc:Q9N5G1]	0.403998	0.370881	-0.0331169	0.832337	1.20661	0.322247	0.442557	0.403998	1.38983	0.181498	0.292103	-5.47034	0.370881	1.29364	0.212111	0.323957	-5.59624	-0.0331169	-0.12212	0.904155	0.998785	-5.32342	0.93768	0.754116	0.647601	1.43278	1.15412	0.584101	0.686916	1.36844	0.477313	1.2665	0.741103	-0.2093
WBGene00000979	WBGene00000979	dhs-16	178983	3 beta-hydroxysteroid dehydrogenase dhs-16 [Source:UniProtKB/Swiss-Prot;Acc:O16881]	-2.67562	-2.24178	0.433844	-0.105855	26.8452	3.91897e-06	5.42264e-05	-2.67562	-6.4396	4.59293e-06	7.22907e-05	4.22214	-2.24178	-6.20025	7.4286e-06	8.67852e-05	3.88311	0.433844	0.869806	0.395834	0.973757	-4.75079	-1.3437	-0.0217469	-0.681024	-0.860258	-1.28403	-1.571	-0.151328	-1.71597	1.80858	0.920806	1.28487	1.98774
WBGene00000980	WBGene00000980	dhs-17	178990	DeHydrogenases, Short chain [Source:UniProtKB/TrEMBL;Acc:Q1XFZ3]	0.512222	0.512678	0.000455741	3.60293	11.3527	0.000643404	0.00303896	0.512222	4.10067	0.000668692	0.00342928	-0.970888	0.512678	4.15253	0.000595778	0.00278276	-0.85949	0.000455741	0.00396316	0.996881	0.999331	-6.03138	3.88754	3.68455	3.57746	3.9478	3.90008	3.7767	3.77293	3.67334	3.48722	3.26035	3.35269	2.89379
WBGene00000981	WBGene00000981	dhs-18	179529	DeHydrogenases, Short chain [Source:UniProtKB/TrEMBL;Acc:Q18639]	-0.566105	-0.674613	-0.108509	4.66125	34.2379	7.22922e-07	1.45626e-05	-0.566105	-6.47075	4.31675e-06	6.92804e-05	3.8543	-0.674613	-7.71295	4.05164e-07	9.60424e-06	6.28715	-0.108509	-1.16432	0.259463	0.959966	-5.5328	4.39101	4.55722	4.2167	4.42639	4.49734	4.59505	4.41652	4.52247	5.01637	5.06623	4.93035	5.28957
WBGene00000982	WBGene00000982	dhs-19	179578	DeHydrogenases, Short chain [Source:UniProtKB/TrEMBL;Acc:Q22392]	-0.463943	-0.563535	-0.099592	5.15647	11.8179	0.000524867	0.00257244	-0.463943	-3.75018	0.00146092	0.0063299	-2.14007	-0.563535	-4.56048	0.000241263	0.00133558	-0.329716	-0.099592	-0.769743	0.451416	0.976018	-6.01291	4.84214	5.0811	4.797	5.02301	4.99745	5.09777	5.14671	4.9143	5.55495	5.49212	5.04902	5.87512
WBGene00000983	WBGene00000983	dhs-20	179590	DeHydrogenases, Short chain [Source:UniProtKB/TrEMBL;Acc:Q20012]	-0.861727	-1.16839	-0.30666	2.67756	26.388	4.39966e-06	5.88826e-05	-0.861727	-5.30452	4.79317e-05	0.000443527	1.81303	-1.16839	-6.95085	1.68759e-06	2.83106e-05	5.20611	-0.30666	-1.64675	0.11692	0.947703	-4.50263	2.03651	2.16763	2.13589	2.41467	2.33947	2.29928	2.76813	2.54315	3.45924	3.17194	2.98552	3.7692
WBGene00000984	WBGene00000984	dhs-21	179741	L-xylulose reductase [Source:UniProtKB/Swiss-Prot;Acc:Q21929]	-0.12187	-0.343727	-0.221858	5.20139	4.56394	0.0248951	0.0602901	-0.12187	-1.0708	0.298379	0.425203	-7.0329	-0.343727	-2.98825	0.00787117	0.0228593	-3.78325	-0.221858	-1.90148	0.0733352	0.935775	-4.65755	4.55172	5.20447	5.19666	5.12425	5.1778	5.18231	5.44572	5.13129	5.43653	5.34219	5.27252	5.34458
WBGene00000985	WBGene00000985	dhs-22	179940	DeHydrogenases, Short chain [Source:UniProtKB/TrEMBL;Acc:Q9XVS9]	0.130647	0.0632067	-0.0674399	6.27688	2.49381	0.110607	0.196034	0.130647	2.22771	0.0388674	0.0873334	-5.47304	0.0632067	1.08124	0.293837	0.415	-7.18089	-0.0674399	-1.16179	0.260464	0.959966	-5.86062	6.3319	6.14493	6.3524	6.27572	6.33176	6.35819	6.27425	6.40789	6.29386	6.17458	6.17249	6.20145
WBGene00000986	WBGene00000986	dhs-23	180038	DeHydrogenases, Short chain [Source:UniProtKB/TrEMBL;Acc:O45709]	0.0402505	-0.505502	-0.545752	3.53127	7.5036	0.00425347	0.014209	0.0402505	0.272862	0.788059	0.854527	-7.20789	-0.505502	-3.21981	0.00474129	0.0151024	-2.88599	-0.545752	-3.47409	0.00270137	0.777835	-1.48772	3.34209	3.29799	2.76126	3.29142	3.62299	3.76989	3.7414	3.76874	3.70778	3.25175	3.66701	4.13144
WBGene00000987	WBGene00000987	dhs-24	180306	DeHydrogenases, Short chain [Source:UniProtKB/TrEMBL;Acc:Q9U1Y6]	-0.101262	-0.00812884	0.0931335	5.85874	1.26223	0.306861	0.427032	-0.101262	-1.4259	0.170975	0.279463	-6.70198	-0.00812884	-0.116408	0.908615	0.937191	-7.71854	0.0931335	1.31908	0.203645	0.959932	-5.60947	5.82374	5.9178	5.89673	5.91251	5.91681	5.8963	5.61363	5.75348	5.93915	5.87753	5.75882	5.99413
WBGene00000988	WBGene00000988	dhs-25	180486	DeHydrogenases, Short chain [Source:UniProtKB/TrEMBL;Acc:Q19246]	0.342342	0.311367	-0.0309747	6.6659	12.8591	0.000338114	0.00179996	0.342342	4.5747	0.00023382	0.00150847	-0.511713	0.311367	4.1797	0.000560825	0.00264283	-1.39037	-0.0309747	-0.424122	0.676492	0.992891	-6.49701	6.85886	6.92791	6.60754	6.64445	6.7624	6.77374	6.84398	6.78787	6.53879	6.57354	6.35663	6.31269
WBGene00000989	WBGene00000989	dhs-26	180624	DeHydrogenases, Short chain [Source:UniProtKB/TrEMBL;Acc:Q23612]	1.77561	1.84749	0.0718866	0.262503	7.51087	0.00423663	0.0141823	1.77561	3.2619	0.00432128	0.0150956	-1.95404	1.84749	3.44315	0.00289341	0.010077	-1.59283	0.0718866	0.193336	0.848856	0.997472	-5.29577	0.826039	1.04569	0.236748	1.54327	-0.30821	0.520568	1.75847	1.31324	-0.50861	-0.302185	-0.933068	-2.35054
WBGene00000990	WBGene00000990	dhs-27	180632	Uncharacterized oxidoreductase dhs-27 [Source:RefSeq peptide;Acc:NP_508591]	-0.763289	-0.41618	0.34711	1.8287	4.97653	0.0190067	0.0484005	-0.763289	-3.11269	0.005999	0.0195474	-2.69523	-0.41618	-1.8404	0.0822223	0.153926	-5.17065	0.34711	1.36249	0.189814	0.958723	-4.7202	1.80092	1.83811	2.0223	1.5955	1.79626	1.05684	1.45053	1.49784	2.61606	1.57305	1.89213	2.73155
WBGene00000991	WBGene00000991	dhs-28	180950	DeHydrogenases, Short chain [Source:UniProtKB/TrEMBL;Acc:Q21481]	-0.412056	-0.624575	-0.212519	6.81169	24.5938	7.0324e-06	8.45788e-05	-0.412056	-4.5794	0.00023141	0.00149785	-0.538519	-0.624575	-6.89639	1.87436e-06	3.07817e-05	4.40186	-0.212519	-2.29141	0.0341906	0.923834	-4.19486	6.72261	6.58768	6.26355	6.55083	6.93481	6.7102	6.75598	6.59163	7.25927	7.13932	6.95899	7.26316
WBGene00000992	WBGene00000992	dhs-29	181027	DeHydrogenases, Short chain [Source:UniProtKB/TrEMBL;Acc:Q19843]	-1.12956	-1.29146	-0.161904	1.96868	35.2647	5.85063e-07	1.24247e-05	-1.12956	-6.78054	2.34643e-06	4.30582e-05	4.96386	-1.29146	-7.68899	4.23242e-07	9.96044e-06	6.66528	-0.161904	-0.836393	0.413878	0.973757	-5.17583	1.44557	1.52299	1.35888	1.56962	1.2604	1.4469	1.92494	1.8671	2.51095	2.87988	2.97386	2.79612
WBGene00000993	WBGene00000993	dhs-30	181761	DeHydrogenases, Short chain [Source:UniProtKB/TrEMBL;Acc:Q65ZI3]	0.139114	0.123689	-0.0154247	4.88074	2.1021	0.151136	0.249747	0.139114	1.86128	0.079084	0.152889	-5.86156	0.123689	1.6726	0.111663	0.197035	-6.16329	-0.0154247	-0.211054	0.835212	0.997115	-6.27467	4.96362	4.95625	4.86721	4.8908	4.9373	4.76231	4.98914	5.03222	4.91084	4.73708	4.79441	4.71937
WBGene00000994	WBGene00000994	dic-1	24104403	DICE1 (Deleted In Cancer) homolog [Source:UniProtKB/TrEMBL;Acc:H2KZC8]	0.275392	0.374103	0.0987111	5.62945	17.4886	5.98749e-05	0.000462217	0.275392	4.14938	0.000599966	0.00313597	-1.30648	0.374103	5.73211	1.94411e-05	0.000183449	2.16227	0.0987111	1.54659	0.139328	0.9516	-5.29291	5.75555	5.70595	5.84198	5.8413	5.79094	5.62894	5.65484	5.66943	5.35536	5.32794	5.41731	5.55887
WBGene00000995	WBGene00000995	die-1	174569	Dorsal Intercalation and Elongation defect [Source:UniProtKB/TrEMBL;Acc:A0A131MCR4]	-0.260546	-0.474359	-0.213813	4.11694	13.1833	0.000296103	0.00162674	-0.260546	-2.85986	0.0103932	0.0303767	-3.83528	-0.474359	-5.13615	6.8773e-05	0.000495064	1.16587	-0.213813	-2.23423	0.0383627	0.935775	-3.89153	3.74133	3.84485	3.92695	4.0402	4.05578	4.17256	3.98707	4.17312	4.34365	4.22018	4.33359	4.54995
WBGene00000996	WBGene00000996	dif-1	177530		-0.197604	-0.309684	-0.112079	6.04194	8.45168	0.00257161	0.00944516	-0.197604	-2.5935	0.0183277	0.048046	-4.74728	-0.309684	-4.0664	0.000721729	0.00324861	-1.57316	-0.112079	-1.44685	0.165096	0.958723	-5.46274	6.03514	5.89705	5.83359	5.84265	6.06593	5.86945	5.97805	6.13399	6.28831	6.1307	6.0515	6.3732
WBGene00000998	WBGene00000998	dig-1	175951	Mesocentin [Source:UniProtKB/Swiss-Prot;Acc:Q09165]	-0.178121	-0.171005	0.00711591	10.1072	9.64227	0.001419	0.00580162	-0.178121	-3.86844	0.0011222	0.00517003	-2.42988	-0.171005	-3.73342	0.00151657	0.00594723	-2.72776	0.00711591	0.153949	0.879359	0.998534	-6.89335	10.0321	10.1042	9.9996	10.0755	10.0089	10.0079	10.1881	9.98065	10.2944	10.2173	10.1828	10.1943
WBGene00001000	WBGene00001000	dim-1	181062	Disorganized muscle protein 1 [Source:UniProtKB/Swiss-Prot;Acc:Q18066]	0.23526	0.0938971	-0.141363	7.56111	4.63952	0.0236797	0.0579416	0.23526	3.01977	0.00734925	0.0229723	-4.04207	0.0938971	1.20357	0.244316	0.360789	-7.18728	-0.141363	-1.83059	0.0837357	0.935775	-5.0829	7.48933	7.54777	7.55607	7.58907	7.50065	7.69129	7.84835	7.70644	7.46602	7.54512	7.60021	7.19175
WBGene00001001	WBGene00001001	dis-3	177875	Probable exosome complex exonuclease RRP44 [Source:UniProtKB/Swiss-Prot;Acc:Q17632]	0.260332	0.326067	0.0657352	6.90223	18.0491	4.95783e-05	0.000395737	0.260332	4.50727	0.000271309	0.00168857	-0.687593	0.326067	5.69885	2.08384e-05	0.000193648	1.92302	0.0657352	1.16416	0.259528	0.959966	-5.93701	7.04541	6.99963	7.07866	7.00396	7.01671	7.01472	6.81625	7.01457	6.6105	6.7587	6.78223	6.68339
WBGene00001002	WBGene00001002	div-1	176439	DNA polymerase alpha subunit B [Source:UniProtKB/Swiss-Prot;Acc:Q21625]	0.30666	0.290927	-0.015733	5.75301	13.3914	0.000272219	0.00151767	0.30666	4.57849	0.000231873	0.00150022	-0.375703	0.290927	4.37645	0.000362339	0.00185528	-0.825751	-0.015733	-0.242301	0.81128	0.996124	-6.43579	5.87256	5.70595	5.85448	5.93675	5.84318	5.93184	5.75616	5.90233	5.44512	5.55464	5.5972	5.63145
WBGene00001005	WBGene00001005	dlc-1	175922	Dynein light chain 1, cytoplasmic [Source:UniProtKB/Swiss-Prot;Acc:Q22799]	0.188479	0.125059	-0.0634203	6.93186	3.57275	0.0493063	0.104358	0.188479	2.62236	0.0172475	0.0457585	-4.79296	0.125059	1.74492	0.0980121	0.177151	-6.37487	-0.0634203	-0.892657	0.383796	0.973757	-6.20861	6.92414	6.92407	6.96797	6.99851	6.84158	7.03405	7.00603	7.17797	6.89945	6.85056	6.93363	6.62237
WBGene00001006	WBGene00001006	dlg-1	180819	Drosophila Discs LarGe homolog; MAGUK protein DLG-1; SAP97-like protein DLG-1 [Source:UniProtKB/TrEMBL;Acc:G5ECY0]	-0.565689	-0.553153	0.0125369	6.47518	48.941	5.16477e-08	1.8658e-06	-0.565689	-8.62359	8.14646e-08	3.19655e-06	7.67175	-0.553153	-8.51023	9.88948e-08	3.24892e-06	7.46988	0.0125369	0.185925	0.854579	0.997472	-6.51204	6.30178	6.32954	6.25624	6.29065	6.35294	6.3038	6.3452	6.13797	6.94304	6.73883	6.73465	6.96477
WBGene00001007	WBGene00001007	dli-1	178260	Dynein Light Intermediate chain [Source:UniProtKB/TrEMBL;Acc:G5ECK7]	0.202752	0.184639	-0.0181135	5.62669	5.44142	0.0141551	0.0380816	0.202752	2.97007	0.00818841	0.0251615	-3.89518	0.184639	2.72572	0.0138542	0.036348	-4.40012	-0.0181135	-0.271423	0.789148	0.993985	-6.40235	5.80546	5.61356	5.70298	5.5958	5.71353	5.74815	5.62922	5.70739	5.42066	5.5977	5.58957	5.39132
WBGene00001008	WBGene00001008	dlk-1	173128	Mitogen-activated protein kinase kinase kinase dlk-1 [Source:UniProtKB/Swiss-Prot;Acc:O01700]	-0.417015	-0.442284	-0.0252691	5.8098	28.8751	2.38519e-06	3.73833e-05	-0.417015	-6.35248	5.46654e-06	8.27163e-05	3.41985	-0.442284	-6.79208	2.29431e-06	3.5719e-05	4.31191	-0.0252691	-0.37473	0.712231	0.992891	-6.36474	5.5644	5.71635	5.63053	5.71125	5.66436	5.73421	5.70639	5.62196	6.2365	6.05362	5.95693	6.11676
WBGene00001016	WBGene00001016	dna-2	174809	Yeast DNA helicase/endonuclease family [Source:UniProtKB/TrEMBL;Acc:Q9U3F2]	0.303635	0.354878	0.0512424	6.83317	16.5294	8.34842e-05	0.000593329	0.303635	4.52654	0.000260008	0.00163338	-0.636388	0.354878	5.3372	4.4704e-05	0.000352646	1.15137	0.0512424	0.783123	0.443716	0.973757	-6.29535	7.02027	6.88178	7.01883	6.94731	6.97634	6.96189	6.75044	6.97288	6.51452	6.51185	6.69791	6.74194
WBGene00001017	WBGene00001017	dnc-1	177987	DyNactin Complex component [Source:UniProtKB/TrEMBL;Acc:E2JKY8]	-0.0732313	-0.0213702	0.0518611	7.62005	1.02738	0.377964	0.496414	-0.0732313	-1.3919	0.180878	0.291345	-6.96566	-0.0213702	-0.409605	0.686919	0.772848	-7.84816	0.0518611	0.988419	0.336022	0.971192	-6.18218	7.679	7.60248	7.61888	7.62052	7.65517	7.61207	7.4595	7.5879	7.69381	7.59442	7.57583	7.7398
WBGene00001018	WBGene00001018	dnc-2	175837	Probable dynactin subunit 2 [Source:UniProtKB/Swiss-Prot;Acc:Q09248]	0.17537	0.224132	0.0487616	5.72729	6.18855	0.00898659	0.026337	0.17537	2.59477	0.018279	0.0479633	-4.67746	0.224132	3.35941	0.00348355	0.0117296	-3.08136	0.0487616	0.739853	0.46891	0.977145	-6.179	5.87256	5.77582	5.72735	5.89438	5.8389	5.7688	5.61363	5.84875	5.57073	5.54939	5.55868	5.70392
WBGene00001019	WBGene00001019	dnj-1	178040	DnaJ homolog subfamily B member 1 [Source:UniProtKB/Swiss-Prot;Acc:Q17438]	-0.00102433	0.00796741	0.00899174	5.90055	0.0147046	0.985415	0.989603	-0.00102433	-0.017701	0.986072	0.991134	-7.72534	0.00796741	0.139029	0.890967	0.924638	-7.71735	0.00899174	0.156433	0.877429	0.998534	-6.46128	5.91978	5.82609	5.93647	5.93928	5.84175	5.92725	5.89735	5.91976	5.89284	5.78966	5.92094	5.99137
WBGene00001020	WBGene00001020	dnj-2	178043	DnaJ homolog dnj-2 [Source:UniProtKB/Swiss-Prot;Acc:Q17433]	0.134269	0.127582	-0.00668732	5.08623	2.53416	0.107171	0.191741	0.134269	1.98732	0.0622881	0.126939	-5.69326	0.127582	1.90866	0.0723491	0.139073	-5.82938	-0.00668732	-0.101136	0.920559	0.998785	-6.33385	5.1276	5.07418	5.16133	5.15067	5.16417	5.12472	5.03148	5.20894	5.09848	4.88623	4.98074	5.01899
WBGene00001021	WBGene00001021	dnj-3	182084	DNaJ domain (Prokaryotic heat shock protein) [Source:UniProtKB/TrEMBL;Acc:Q93171]	0.331893	0.425825	0.0939319	2.77668	5.29707	0.0154957	0.0409513	0.331893	2.37251	0.0289904	0.0688624	-4.41152	0.425825	3.12194	0.00587855	0.0180326	-2.91922	0.0939319	0.718444	0.481687	0.977814	-5.56657	3.24414	2.84622	2.85272	2.82878	2.89591	2.72275	2.78059	2.9929	2.50001	2.45453	2.82603	2.33933
WBGene00001022	WBGene00001022	dnj-4	172173	DNaJ domain (Prokaryotic heat shock protein) [Source:UniProtKB/TrEMBL;Acc:P91014]	0.205358	0.369755	0.164397	3.96541	5.73268	0.0118251	0.0329306	0.205358	1.8232	0.0848902	0.161389	-5.68705	0.369755	3.38884	0.00326377	0.0111216	-2.64975	0.164397	1.54593	0.139487	0.951954	-4.97787	4.25033	4.04206	4.11877	4.17502	4.0994	4.02583	3.83401	3.97842	3.9879	3.70668	3.42299	3.92747
WBGene00001023	WBGene00001023	dnj-5	174122	DnaJ homolog dnj-5 [Source:UniProtKB/Swiss-Prot;Acc:Q09446]	0.328372	0.325179	-0.00319392	7.93024	25.2538	5.90122e-06	7.42603e-05	0.328372	6.1684	7.92396e-06	0.000110036	2.81273	0.325179	6.14076	8.38137e-06	9.53558e-05	2.75736	-0.00319392	-0.0612261	0.951852	0.998785	-6.71757	8.06212	7.93006	8.11713	8.03731	7.99531	8.14479	7.95634	8.06497	7.64807	7.70014	7.76913	7.73651
WBGene00001025	WBGene00001025	dnj-7	180983	DNaJ domain (Prokaryotic heat shock protein) [Source:UniProtKB/TrEMBL;Acc:P91189]	-0.328036	-0.423081	-0.0950454	5.2204	18.1336	4.82039e-05	0.00038678	-0.328036	-4.44927	0.0003084	0.00186488	-0.592888	-0.423081	-5.74863	1.87834e-05	0.000178447	2.25438	-0.0950454	-1.24861	0.22777	0.959966	-5.56889	5.18152	5.09483	4.89437	5.01584	5.13885	5.05075	5.28657	5.10309	5.56023	5.47744	5.37803	5.4567
WBGene00001026	WBGene00001026	dnj-8	174093	DNaJ domain (Prokaryotic heat shock protein) [Source:UniProtKB/TrEMBL;Acc:B2MZA7]	0.259586	0.257814	-0.00177211	6.7028	13.8062	0.000230716	0.00132944	0.259586	4.55208	0.000245769	0.00156544	-0.567505	0.257814	4.54933	0.000247266	0.00136188	-0.572216	-0.00177211	-0.0317047	0.975056	0.998785	-6.59044	6.76801	6.76351	6.78708	6.82823	6.82796	6.78983	6.75913	6.77644	6.43702	6.42175	6.64282	6.62948
WBGene00001027	WBGene00001027	dnj-9	3565947	DNaJ domain (Prokaryotic heat shock protein) [Source:UniProtKB/TrEMBL;Acc:P91243]	0.23685	0.264643	0.0277932	6.04524	13.7766	0.000233431	0.00134271	0.23685	4.25008	0.000479595	0.0026326	-1.15353	0.264643	4.79635	0.000143759	0.000882657	0.0607204	0.0277932	0.511874	0.614949	0.99032	-6.37319	6.20096	6.1361	6.12252	6.10833	6.21766	6.06026	6.0519	6.12501	5.8439	5.92834	5.88715	5.85707
WBGene00001028	WBGene00001028	dnj-10	176211	DnaJ homolog dnj-10 [Source:UniProtKB/Swiss-Prot;Acc:Q8TA83]	0.0513277	0.0461597	-0.00516792	5.29761	0.317738	0.731784	0.8006	0.0513277	0.720569	0.48041	0.60406	-7.34906	0.0461597	0.6547	0.520923	0.634837	-7.39805	-0.00516792	-0.0733559	0.94233	0.998785	-6.37089	5.4068	5.25019	5.2523	5.32514	5.45648	5.17717	5.30395	5.31461	5.16062	5.28222	5.28673	5.3489
WBGene00001029	WBGene00001029	dnj-11	177419	DNaJ domain (Prokaryotic heat shock protein) [Source:UniProtKB/TrEMBL;Acc:Q94216]	0.332112	0.396826	0.0647134	6.94595	26.6627	4.10343e-06	5.59896e-05	0.332112	5.66257	2.24807e-05	0.000244268	1.84382	0.396826	6.82933	2.13413e-06	3.40002e-05	4.26161	0.0647134	1.13314	0.271994	0.959966	-5.97841	7.0742	7.10349	7.10679	7.11547	7.11088	6.95814	6.9192	7.1418	6.63822	6.75414	6.79056	6.63655
WBGene00001030	WBGene00001030	dnj-12	173341	DNaJ domain (Prokaryotic heat shock protein) [Source:UniProtKB/TrEMBL;Acc:O45502]	-0.0101621	-0.0551888	-0.0450267	6.23165	0.226543	0.799519	0.85353	-0.0101621	-0.116049	0.908896	0.938777	-7.77114	-0.0551888	-0.633248	0.534519	0.646401	-7.56634	-0.0450267	-0.514937	0.612849	0.990184	-6.38441	6.44958	6.05411	6.16217	6.11729	6.09615	6.3525	6.14884	6.37458	6.25289	6.22379	6.42031	6.12433
WBGene00001031	WBGene00001031	dnj-13	3564910	DNaJ domain (Prokaryotic heat shock protein) [Source:UniProtKB/TrEMBL;Acc:Q20774]	0.279491	0.217302	-0.0621895	5.67482	4.65872	0.0233816	0.0573843	0.279491	2.90003	0.00953013	0.0283759	-4.04931	0.217302	2.26438	0.0361076	0.0795172	-5.30381	-0.0621895	-0.662415	0.516081	0.98403	-6.22823	5.89348	5.72961	5.68909	5.599	5.64814	5.74815	5.77185	5.98412	5.65701	5.48112	5.67308	5.21831
WBGene00001032	WBGene00001032	dnj-14	180746	DNaJ domain (Prokaryotic heat shock protein) [Source:UniProtKB/TrEMBL;Acc:Q21162]	-0.387198	-0.422287	-0.0350889	3.62502	10.0604	0.00116196	0.00493518	-0.387198	-3.68072	0.00170561	0.00718807	-1.94354	-0.422287	-4.06604	0.000722319	0.00324925	-1.09652	-0.0350889	-0.319728	0.752848	0.992891	-5.90969	3.24414	3.67238	3.46603	3.52479	3.41628	3.51667	3.38107	3.68425	3.91149	3.78626	3.88192	3.99505
WBGene00001033	WBGene00001033	dnj-15	187149	DNaJ domain (Prokaryotic heat shock protein) [Source:UniProtKB/TrEMBL;Acc:Q21324]	0.310037	0.263411	-0.0466262	3.99647	5.89159	0.0107359	0.0303813	0.310037	3.17068	0.00528231	0.0176981	-3.11654	0.263411	2.71544	0.0141607	0.0369641	-4.06488	-0.0466262	-0.498575	0.624104	0.991578	-5.98409	4.15344	4.01823	4.04798	4.06356	4.18735	4.15174	3.83998	4.27414	3.91149	3.78626	3.75821	3.74976
WBGene00001034	WBGene00001034	dnj-16	175540	DNaJ domain (Prokaryotic heat shock protein) [Source:UniProtKB/TrEMBL;Acc:C1P627]	0.0273662	0.0626671	0.0353009	5.91271	0.426744	0.65905	0.743673	0.0273662	0.398369	0.695035	0.784187	-7.64205	0.0626671	0.922805	0.368289	0.493033	-7.2908	0.0353009	0.519589	0.609668	0.990178	-6.33975	5.98621	6.01009	5.90209	5.88261	6.00608	5.8421	5.92007	5.87281	5.90844	5.83786	5.72269	6.05741
WBGene00001035	WBGene00001035	dnj-17	176761	DNaJ domain (Prokaryotic heat shock protein) [Source:UniProtKB/TrEMBL;Acc:O62360]	0.259996	0.289251	0.029255	4.54928	5.91827	0.0105642	0.0300561	0.259996	2.78377	0.0122386	0.0346025	-4.05571	0.289251	3.14628	0.00557306	0.0172523	-3.30509	0.029255	0.326785	0.747592	0.992891	-6.18072	4.73546	4.55059	4.64539	4.68023	4.43061	4.65545	4.58234	4.81348	4.30958	4.28904	4.59189	4.29679
WBGene00001036	WBGene00001036	dnj-18	175616	DNaJ domain (Prokaryotic heat shock protein) [Source:UniProtKB/TrEMBL;Acc:Q22138]	0.264138	0.251791	-0.0123477	3.81538	4.29976	0.0297196	0.0696787	0.264138	2.58304	0.018735	0.0487418	-4.28483	0.251791	2.49235	0.022643	0.0542146	-4.46691	-0.0123477	-0.125739	0.901329	0.998785	-6.05223	3.96864	3.80084	3.88424	3.90705	3.87242	3.93128	3.7604	4.03495	3.5201	3.47507	3.73767	3.87463
WBGene00001037	WBGene00001037	dnj-19	3565862	DNaJ domain (Prokaryotic heat shock protein) [Source:UniProtKB/TrEMBL;Acc:O16303]	0.0637062	0.164917	0.10121	6.76192	1.94456	0.171891	0.27592	0.0637062	0.746728	0.464851	0.590182	-7.54943	0.164917	1.95663	0.0660543	0.129347	-6.0141	0.10121	1.2032	0.244454	0.959966	-5.87142	7.07319	6.82592	6.78345	6.72358	6.73654	6.72349	6.64616	6.89396	6.84265	6.77304	6.65838	6.46047
WBGene00001038	WBGene00001038	dnj-20	174514	DnaJ homolog dnj-20 [Source:UniProtKB/Swiss-Prot;Acc:Q8MPX3]	-0.142883	-0.204534	-0.0616509	6.52741	7.39972	0.00450243	0.0148915	-0.142883	-2.61486	0.0175223	0.0463443	-4.76696	-0.204534	-3.75599	0.00144213	0.0057102	-2.3283	-0.0616509	-1.12	0.277404	0.959966	-5.92658	6.47371	6.40865	6.41469	6.46132	6.46924	6.50494	6.52544	6.5073	6.78069	6.60088	6.5526	6.62682
WBGene00001039	WBGene00001039	dnj-21	172231	Mitochondrial import inner membrane translocase subunit TIM14 [Source:UniProtKB/Swiss-Prot;Acc:P91454]	0.275159	0.175101	-0.100058	3.79316	4.45117	0.0268391	0.0641492	0.275159	2.93796	0.0087791	0.0266256	-3.56438	0.175101	1.8726	0.0774267	0.146702	-5.57676	-0.100058	-1.1026	0.284697	0.959966	-5.46651	3.85946	3.84485	3.74198	3.81092	3.98521	3.93128	3.7414	3.99166	3.55753	3.62912	3.83757	3.56939
WBGene00001040	WBGene00001040	dnj-22	179227	DNaJ domain (Prokaryotic heat shock protein) [Source:UniProtKB/TrEMBL;Acc:O17002]	0.177217	0.281818	0.104601	5.12378	5.7976	0.0113659	0.0318832	0.177217	2.08237	0.0518172	0.110185	-5.52679	0.281818	3.38177	0.00331531	0.0112708	-2.92584	0.104601	1.27297	0.219192	0.959932	-5.55779	5.13932	5.22127	5.22261	5.41507	5.14349	5.07859	5.17295	5.17064	4.75385	4.95936	5.04066	5.16062
WBGene00001041	WBGene00001041	dnj-23	174451	DNaJ domain (Prokaryotic heat shock protein) [Source:UniProtKB/TrEMBL;Acc:Q22751]	0.35916	0.385527	0.026367	5.32628	15.0594	0.000142471	0.000904827	0.35916	4.54577	0.000249213	0.00158069	-0.36965	0.385527	4.93893	0.000105364	0.000690903	0.497142	0.026367	0.348902	0.731203	0.992891	-6.33587	5.42448	5.4289	5.49517	5.49286	5.52915	5.48657	5.25118	5.46304	4.91084	5.05886	5.26775	5.10052
WBGene00001042	WBGene00001042	dnj-24	175745	DNaJ domain (Prokaryotic heat shock protein) [Source:UniProtKB/TrEMBL;Acc:Q9TY07]	-0.751257	-1.0127	-0.261444	3.51574	49.2811	4.89933e-08	1.80657e-06	-0.751257	-7.24014	9.72846e-07	2.16137e-05	5.5912	-1.0127	-9.50614	1.89982e-08	9.11728e-07	9.61091	-0.261444	-2.2488	0.0372575	0.935775	-3.73771	3.09959	3.13916	3.2391	2.87177	3.42392	3.44147	3.41345	3.15079	4.18528	3.92255	4.13848	4.14142
WBGene00001043	WBGene00001043	dnj-25	180356	Auxilin; DNaJ domain (Prokaryotic heat shock protein) [Source:UniProtKB/TrEMBL;Acc:G5EDJ6]	-0.0137837	-0.0414626	-0.0276789	6.00158	0.274625	0.762977	0.825091	-0.0137837	-0.240699	0.812503	0.87237	-7.71311	-0.0414626	-0.728721	0.475528	0.594372	-7.46662	-0.0276789	-0.484673	0.633742	0.991856	-6.36731	6.00662	5.95091	5.97768	5.97175	5.98039	6.06723	6.03248	5.94721	6.0045	5.90247	6.05842	6.1155
WBGene00001044	WBGene00001044	dnj-26	178171	DNaJ domain (Prokaryotic heat shock protein) [Source:UniProtKB/TrEMBL;Acc:Q9U2L4]	0.4943	0.630877	0.136577	4.21938	32.0912	1.14409e-06	2.09892e-05	0.4943	5.85475	1.50692e-05	0.000179147	2.72024	0.630877	7.67271	4.3601e-07	1.01869e-05	6.32107	0.136577	1.768	0.0939714	0.944595	-4.72825	4.43923	4.47558	4.53583	4.4443	4.4344	4.23821	4.26506	4.3887	3.75917	3.76828	3.99585	3.87463
WBGene00001045	WBGene00001045	dnj-27	173065	DNaJ domain (Prokaryotic heat shock protein) [Source:UniProtKB/TrEMBL;Acc:Q25AR9]	-1.10214	-1.01573	0.0864153	4.39081	70.0606	3.134e-09	2.08012e-07	-1.10214	-10.4977	4.11816e-09	3.08941e-07	11.0409	-1.01573	-9.97158	9.14515e-09	5.044e-07	10.2104	0.0864153	0.750944	0.462372	0.976865	-5.81647	4.18395	4.10223	3.94264	4.09111	3.97484	4.08742	3.95444	3.97842	5.31222	4.7915	5.07381	5.18494
WBGene00001046	WBGene00001046	dnj-28	171870	DNaJ domain (Prokaryotic heat shock protein) [Source:UniProtKB/TrEMBL;Acc:Q9N3E0]	0.0532729	0.101639	0.0483665	4.12818	0.63892	0.539397	0.643517	0.0532729	0.582559	0.567402	0.680076	-7.17122	0.101639	1.13376	0.27174	0.391226	-6.70744	0.0483665	0.540382	0.595544	0.988888	-5.97668	4.25752	4.20289	4.09556	4.15776	4.20076	4.15174	3.92104	4.23754	4.09361	4.23334	3.96084	4.01147
WBGene00001047	WBGene00001047	dnj-29	173278	DNaJ domain (Prokaryotic heat shock protein) [Source:UniProtKB/TrEMBL;Acc:Q9U1W0]	-0.0349928	-0.030652	0.00434084	7.10564	0.327733	0.724757	0.795609	-0.0349928	-0.74059	0.468474	0.593281	-7.59824	-0.030652	-0.652878	0.52207	0.635744	-7.65962	0.00434084	0.0921023	0.927632	0.998785	-6.61989	7.12472	7.10858	7.09162	7.06485	7.09361	7.03901	7.09544	7.14081	7.18048	7.14978	7.13029	7.04668
WBGene00001048	WBGene00001048	dnj-30	171833	DNaJ domain (Prokaryotic heat shock protein) [Source:UniProtKB/TrEMBL;Acc:A0A078BS22]	0.359121	0.410443	0.0513218	4.15181	10.2537	0.00106097	0.00459087	0.359121	3.59473	0.00206572	0.00835754	-2.22479	0.410443	4.18827	0.000550233	0.00260105	-0.92162	0.0513218	0.546089	0.591696	0.988251	-6.00239	4.18772	4.35901	4.21239	4.469	4.41918	4.11457	4.07573	4.37192	3.82204	3.91712	3.96673	3.89246
WBGene00001049	WBGene00001049	dog-1	173370	Deletions Of G-rich DNA [Source:UniProtKB/TrEMBL;Acc:O62217]	0.221163	0.206363	-0.0147997	5.16384	6.45152	0.00769918	0.0232531	0.221163	3.19904	0.00496305	0.0168388	-3.32204	0.206363	3.01207	0.00747362	0.0219095	-3.72103	-0.0147997	-0.220281	0.828127	0.996197	-6.33428	5.32873	5.17676	5.30385	5.09053	5.25482	5.30523	5.19175	5.21836	4.99315	4.99845	5.11155	4.98616
WBGene00001050	WBGene00001050	dom-3	172124	Decapping nuclease dom-3 [Source:UniProtKB/Swiss-Prot;Acc:Q10660]	0.174675	0.275626	0.100951	4.77833	6.0678	0.00965654	0.0279366	0.174675	2.14214	0.0460769	0.100136	-5.34575	0.275626	3.45851	0.00279644	0.00981611	-2.68735	0.100951	1.28593	0.214732	0.959932	-5.47566	4.9437	4.80849	4.9446	4.91155	4.96114	4.67747	4.67206	4.87434	4.52735	4.59471	4.72654	4.68908
WBGene00001051	WBGene00001051	cks-1	177658	Cyclin-dependent kinases regulatory subunit [Source:UniProtKB/Swiss-Prot;Acc:Q17868]	0.561074	0.538322	-0.0227514	5.31098	27.8441	3.05889e-06	4.50218e-05	0.561074	6.56828	3.55791e-06	5.98486e-05	3.96943	0.538322	6.3491	5.50367e-06	6.8939e-05	3.52228	-0.0227514	-0.283538	0.779993	0.993341	-6.36523	5.38234	5.43251	5.56613	5.54359	5.29914	5.57914	5.56041	5.56993	4.85395	4.89178	5.18166	4.86495
WBGene00001052	WBGene00001052	dop-1	180714	DOPamine receptor [Source:UniProtKB/TrEMBL;Acc:Q86ME4]	-0.508616	-0.342782	0.165835	2.61609	6.50624	0.00745786	0.022643	-0.508616	-3.49977	0.00255158	0.00988522	-2.07868	-0.342782	-2.46114	0.0241568	0.0570692	-4.25905	0.165835	1.10204	0.284934	0.959966	-5.15253	2.51577	2.72192	2.58579	2.37039	2.23906	2.67978	2.31602	2.32331	2.74217	2.90203	2.71833	3.23861
WBGene00001053	WBGene00001053	dop-2	179347	D2-like dopamine receptor long variant; DOPamine receptor [Source:UniProtKB/TrEMBL;Acc:G5EBI6]	-0.71424	-0.784277	-0.0700374	2.52865	27.8951	3.02103e-06	4.46233e-05	-0.71424	-6.12896	8.58488e-06	0.000117137	3.58571	-0.784277	-6.76915	2.39908e-06	3.69002e-05	4.86671	-0.0700374	-0.549951	0.589099	0.987346	-5.51705	2.29595	2.2187	2.13589	2.30915	2.27331	2.42605	2.29879	2.26633	3.13068	2.96653	2.87701	3.10224
WBGene00001054	WBGene00001054	dpf-1	180042	Dipeptidyl peptidase family member 1 [Source:UniProtKB/Swiss-Prot;Acc:Q7JKY3]	-0.19436	-0.129128	0.0652325	3.73011	1.93016	0.17394	0.27852	-0.19436	-1.91822	0.071053	0.1404	-5.49646	-0.129128	-1.30472	0.208391	0.319622	-6.4156	0.0652325	0.639406	0.530596	0.985681	-5.80567	3.6514	3.78398	3.59081	3.80539	3.46895	3.67094	3.83401	3.60603	3.88649	3.87854	3.92495	3.64145
WBGene00001055	WBGene00001055	dpf-2	181579	Dipeptidyl peptidase family member 2 [Source:UniProtKB/Swiss-Prot;Acc:Q18253]	0.176703	0.144822	-0.0318809	5.48189	1.68554	0.213257	0.325279	0.176703	1.71712	0.103078	0.18836	-6.21315	0.144822	1.41717	0.173474	0.277049	-6.64758	-0.0318809	-0.315927	0.755684	0.992891	-6.36231	5.42448	5.66357	5.58958	5.38571	5.33404	5.57719	5.78429	5.49904	5.15015	5.5264	5.56452	5.27832
WBGene00001056	WBGene00001056	dpf-3	172409	Dipeptidyl Peptidase Four (IV) family [Source:UniProtKB/TrEMBL;Acc:Q965K3]	0.237223	0.202334	-0.034889	7.8201	13.9461	0.000218345	0.00126974	0.237223	4.88214	0.000119218	0.000891969	0.04783	0.202334	4.18007	0.000560369	0.00264272	-1.51308	-0.034889	-0.728156	0.475866	0.977814	-6.4334	7.89928	7.851	7.89648	7.85215	7.93473	7.97557	7.81994	7.91024	7.58279	7.65927	7.72502	7.73363
WBGene00001057	WBGene00001057	dpf-4	175821	Dipeptidyl Peptidase Four (IV) family [Source:UniProtKB/TrEMBL;Acc:Q19086]	0.181019	0.19678	0.0157607	6.20212	7.15415	0.00515791	0.0166736	0.181019	3.11597	0.00595601	0.0194235	-3.67592	0.19678	3.41714	0.0030653	0.0105666	-3.02664	0.0157607	0.276629	0.78521	0.993578	-6.48684	6.35889	6.23244	6.20726	6.2847	6.34792	6.23124	6.20426	6.24046	5.98403	6.11892	6.14155	6.07052
WBGene00001058	WBGene00001058	dpf-5	177251	Dipeptidyl Peptidase Four (IV) family [Source:UniProtKB/TrEMBL;Acc:Q9TYX1]	0.120184	0.140362	0.0201775	7.24228	3.04361	0.0726204	0.141624	0.120184	1.94581	0.0674298	0.134873	-6.08322	0.140362	2.28813	0.034418	0.0763459	-5.47134	0.0201775	0.330395	0.744908	0.992891	-6.58753	7.45456	7.2009	7.27276	7.25443	7.25872	7.27749	7.16899	7.39579	7.21142	7.14107	7.1901	7.07948
WBGene00001059	WBGene00001059	dpf-6	176132	Dipeptidyl peptidase family member 6 [Source:UniProtKB/Swiss-Prot;Acc:P34422]	-0.918297	-1.18852	-0.270223	5.73829	39.7262	2.46168e-07	6.18012e-06	-0.918297	-6.64968	3.03074e-06	5.27483e-05	4.02081	-1.18852	-8.46845	1.06263e-07	3.42208e-06	7.49563	-0.270223	-1.80156	0.0883544	0.938947	-4.86024	4.8009	5.54684	5.25859	5.42232	5.30121	5.46353	5.81036	5.50675	6.48221	6.32462	6.17504	6.76229
WBGene00001060	WBGene00001060	dpf-7	177250	Dipeptidyl Peptidase Four (IV) family [Source:UniProtKB/TrEMBL;Acc:H2L0B1]	0.332017	0.368574	0.0365575	5.74722	19.8146	2.80417e-05	0.000250279	0.332017	5.11337	7.22323e-05	0.000609353	0.811222	0.368574	5.74075	1.90941e-05	0.00018061	2.16497	0.0365575	0.584589	0.566065	0.987013	-6.29328	5.89694	5.80117	5.89673	5.92149	5.89497	5.94096	5.74825	5.79436	5.3869	5.5264	5.58575	5.56814
WBGene00001061	WBGene00001061	dpl-1	174458	Transcription factor dpl-1 [Source:UniProtKB/Swiss-Prot;Acc:Q22703]	0.382447	0.378981	-0.00346534	5.82808	25.7943	5.12448e-06	6.64486e-05	0.382447	6.22336	7.08924e-06	0.000100804	3.17019	0.378981	6.21694	7.18186e-06	8.44063e-05	3.15656	-0.00346534	-0.058578	0.953932	0.998785	-6.48007	5.9589	5.89182	5.99535	5.96184	6.00481	5.9931	5.81339	6.00604	5.48729	5.60109	5.61795	5.60105
WBGene00001063	WBGene00001063	dpy-1	175342	DumPY: shorter than wild-type [Source:UniProtKB/TrEMBL;Acc:G4SNP7]	-1.98753	-2.13379	-0.146259	0.0885242	17.6354	5.69673e-05	0.000444391	-1.98753	-4.98164	9.60335e-05	0.000754548	1.52186	-2.13379	-5.29189	4.92428e-05	0.000379447	2.14254	-0.146259	-0.292098	0.773545	0.992891	-4.97886	-1.17934	-0.596748	0.167194	-1.17328	-0.649499	-0.465769	-0.0595859	-1.00512	1.71703	0.46527	2.01101	1.55209
WBGene00001064	WBGene00001064	dpy-2	174107	Cuticle collagen dpy-2 [Source:UniProtKB/Swiss-Prot;Acc:P35799]	-4.16929	-3.93541	0.233884	2.46487	119.731	3.86367e-11	9.28945e-09	-4.16929	-13.1677	1.0851e-10	2.75924e-08	14.6001	-3.93541	-13.632	6.13166e-11	1.44285e-08	15.2145	0.233884	0.576648	0.571304	0.987325	-5.23034	0.746503	1.00748	1.41996	1.74171	0.957483	1.01134	1.41898	0.600119	5.41921	4.5776	5.21424	5.38713
WBGene00001065	WBGene00001065	dpy-3	180529	DumPY: shorter than wild-type [Source:UniProtKB/TrEMBL;Acc:Q19079]	-4.58613	-4.3635	0.22263	1.68171	104.489	1.20362e-10	1.82689e-08	-4.58613	-12.2333	3.60437e-10	5.26669e-08	13.123	-4.3635	-12.8046	1.71555e-10	2.63879e-08	13.9308	0.22263	0.456957	0.653157	0.992891	-5.08319	-0.0520748	0.327537	0.236748	0.65218	0.627534	-0.465769	0.632938	-0.531032	4.92318	4.09113	4.86556	4.72269
WBGene00001066	WBGene00001066	dpy-4	178414	DumPY: shorter than wild-type [Source:UniProtKB/TrEMBL;Acc:O62432]	-2.59824	-2.83239	-0.234149	4.8038	109.996	7.85102e-11	1.45022e-08	-2.59824	-12.4247	2.80228e-10	4.71379e-08	13.7396	-2.83239	-13.221	1.01546e-10	1.98596e-08	14.7891	-0.234149	-0.909137	0.375266	0.973757	-5.65829	3.93315	3.62269	3.72393	3.84907	3.82702	3.64138	4.70186	3.91031	7.08712	6.22708	6.30171	6.80841
WBGene00001067	WBGene00001067	dpy-5	172197	Cuticle collagen dpy-5 [Source:UniProtKB/Swiss-Prot;Acc:P91285]	-2.68377	-2.88355	-0.199779	6.8115	137.321	1.21733e-11	4.76707e-09	-2.68377	-13.884	4.5284e-11	1.62732e-08	15.3897	-2.88355	-14.7778	1.60246e-11	6.5367e-09	16.4736	-0.199779	-0.901355	0.379278	0.973757	-6.0622	5.90954	5.82609	5.54914	5.84939	6.09495	5.66978	6.47455	5.71407	9.00435	8.30092	8.22826	9.11398
WBGene00001068	WBGene00001068	dpy-6	181099	DumPY: shorter than wild-type [Source:UniProtKB/TrEMBL;Acc:Q94185]	-3.11321	-3.20602	-0.0928096	1.51804	156.636	3.97958e-12	2.22629e-09	-3.11321	-15.0813	1.13995e-11	6.76371e-09	16.2826	-3.20602	-15.5676	6.68532e-12	3.73996e-09	16.7132	-0.0928096	-0.343237	0.735388	0.992891	-5.17399	0.146893	0.658706	0.925489	-0.10952	0.573576	0.384436	1.01697	0.0444136	3.59401	3.68129	3.58506	3.59139
WBGene00001069	WBGene00001069	dpy-7	181013	Cuticle collagen dpy-7 [Source:UniProtKB/Swiss-Prot;Acc:P34688]	-4.2665	-4.02144	0.245055	2.38815	97.7109	2.09732e-10	2.89193e-08	-4.2665	-11.8435	6.07903e-10	7.83075e-08	12.9674	-4.02144	-12.3675	3.02031e-10	4.16462e-08	13.6964	0.245055	0.531817	0.601342	0.988967	-5.22614	0.61832	1.43933	1.44956	1.03916	0.199029	0.703344	1.65394	0.928658	5.53498	4.53216	5.23881	5.23471
WBGene00001070	WBGene00001070	dpy-8	180785	DumPY: shorter than wild-type [Source:UniProtKB/TrEMBL;Acc:Q18345]	-4.53875	-4.0196	0.51915	2.73941	105.238	1.1343e-10	1.76266e-08	-4.53875	-12.2811	3.38396e-10	4.98609e-08	13.5644	-4.0196	-12.8278	1.66556e-10	2.58823e-08	14.3324	0.51915	1.12896	0.273706	0.959966	-4.89107	1.16881	1.52299	1.87738	1.6946	0.778262	1.18531	1.83218	0.454669	5.85253	4.9028	5.72443	5.81093
WBGene00001071	WBGene00001071	dpy-9	176846	DumPY: shorter than wild-type [Source:UniProtKB/TrEMBL;Acc:O16787]	-4.08109	-3.22446	0.856626	2.48162	124.57	2.76999e-11	7.38359e-09	-4.08109	-13.5169	7.0529e-11	2.10882e-08	14.9365	-3.22446	-13.6931	5.69467e-11	1.39377e-08	15.3662	0.856626	2.38475	0.0282731	0.919101	-3.37487	1.5663	1.7249	1.58907	1.85316	0.517522	0.813479	1.75847	0.292894	5.22518	4.41764	4.9243	5.0217
WBGene00001072	WBGene00001072	dpy-10	174106	Cuticle collagen dpy-10 [Source:UniProtKB/Swiss-Prot;Acc:P35800]	-3.16967	-3.10733	0.0623369	3.02264	127.68	2.25084e-11	6.72041e-09	-3.16967	-13.709	5.58701e-11	1.76441e-08	15.4123	-3.10733	-13.969	4.09273e-11	1.14155e-08	15.7256	0.0623369	0.212684	0.833959	0.997028	-5.55962	2.00267	1.7249	2.32341	1.95662	1.67339	2.33665	1.9908	1.80843	5.38838	4.55681	5.24367	5.22302
WBGene00001073	WBGene00001073	dpy-11	179040	DumPY: shorter than wild-type; Thioredoxin-like protein DPY-11 [Source:UniProtKB/TrEMBL;Acc:G5EC91]	-0.673517	-0.756688	-0.0831711	5.52034	43.7106	1.21196e-07	3.62294e-06	-0.673517	-7.57827	5.18397e-07	1.32407e-05	5.88154	-0.756688	-8.53919	9.41003e-08	3.13881e-06	7.64534	-0.0831711	-0.88632	0.38711	0.973757	-5.97496	5.40032	5.12192	5.26276	5.17662	5.12015	5.40756	5.40201	5.37818	6.21491	5.82777	5.92549	6.00099
WBGene00001074	WBGene00001074	dpy-13	177187	Cuticle collagen dpy-13 [Source:UniProtKB/Swiss-Prot;Acc:P17657]	-2.74341	-3.00823	-0.264817	5.77658	147.143	6.77606e-12	3.08547e-09	-2.74341	-14.3238	2.69771e-11	1.1738e-08	16.0271	-3.00823	-15.3274	8.68586e-12	4.25173e-09	17.2041	-0.264817	-1.1561	0.262725	0.959966	-5.61878	5.02389	4.78326	4.37931	4.55064	4.70922	4.68111	5.44767	4.98001	8.17246	7.36992	7.34297	7.87225
WBGene00001075	WBGene00001075	dpy-14	172410	COLlagen structural; DumPY: shorter than wild-type [Source:UniProtKB/TrEMBL;Acc:G5EEB6]	0.287765	-0.124923	-0.412688	-2.65666	0.220961	0.803887	0.857117	0.287765	0.451208	0.657217	0.752973	-5.39948	-0.124923	-0.19052	0.85103	0.896197	-5.44327	-0.412688	-0.6504	0.523633	0.984855	-4.69996	-4.03044	-3.03999	-2.08623	-2.51613	-2.05586	-3.67604	-2.92263	-1.71597	-1.87769	-2.43818	-3.6913	-3.74743
WBGene00001076	WBGene00001076	dpy-17	175696	DumPY: shorter than wild-type [Source:UniProtKB/TrEMBL;Acc:Q20778]	-1.04283	-1.13192	-0.0890869	1.62807	9.3816	0.00161095	0.00642672	-1.04283	-3.58064	0.00213153	0.0085734	-1.68934	-1.13192	-3.90544	0.0010333	0.00434536	-0.98405	-0.0890869	-0.268984	0.790994	0.993985	-5.37504	1.7811	0.927868	0.967013	1.21638	1.03938	1.30327	1.05851	1.82825	2.81463	2.31288	1.42849	2.77064
WBGene00001077	WBGene00001077	dpy-18	176569	Prolyl 4-hydroxylase subunit alpha-1 [Source:UniProtKB/Swiss-Prot;Acc:Q10576]	-1.44067	-1.40316	0.0375077	4.99146	57.4577	1.49991e-08	7.0259e-07	-1.44067	-9.306	2.62149e-08	1.32633e-06	9.04839	-1.40316	-9.25926	2.82815e-08	1.2333e-06	8.95986	0.0375077	0.217357	0.83037	0.996502	-6.18433	4.93251	4.75471	4.2591	4.19208	4.34463	4.37921	4.74385	4.54959	6.27873	5.85358	5.61232	5.98861
WBGene00001078	WBGene00001078	dpy-19	191628	C-mannosyltransferase dpy-19 [Source:UniProtKB/Swiss-Prot;Acc:P34413]	-0.175792	-0.432343	-0.256551	2.66203	4.26183	0.030494	0.0711308	-0.175792	-1.21166	0.241276	0.362812	-6.25664	-0.432343	-2.91298	0.0092671	0.0262666	-3.33396	-0.256551	-1.68286	0.10963	0.947703	-4.493	2.44195	2.02187	2.53147	2.72711	2.41812	2.76449	2.87662	2.70199	2.98129	2.82295	2.92624	2.69137
WBGene00001079	WBGene00001079	dpy-20	178105		-1.67686	-2.1292	-0.452333	1.34504	37.3845	3.83758e-07	8.76793e-06	-1.67686	-6.80646	2.23105e-06	4.14066e-05	5.06705	-2.1292	-7.98675	2.47315e-07	6.49992e-06	7.19424	-0.452333	-1.435	0.1684	0.958723	-4.51914	0.0173419	1.11922	0.793225	-0.0282383	0.398424	0.964361	1.57025	0.77372	2.61606	2.21008	2.74602	2.84578
WBGene00001080	WBGene00001080	dpy-21	180176	Dosage compensation protein dpy-21 [Source:UniProtKB/Swiss-Prot;Acc:Q9GRZ3]	-0.106467	-0.125214	-0.0187465	6.73351	2.16344	0.143822	0.240789	-0.106467	-1.63434	0.119519	0.211768	-6.53108	-0.125214	-1.93311	0.0690764	0.133992	-6.05219	-0.0187465	-0.28701	0.777376	0.993341	-6.53779	6.8114	6.64948	6.7347	6.54171	6.58882	6.80241	6.66813	6.75847	6.82467	6.72025	6.90398	6.79583
WBGene00001081	WBGene00001081	dpy-22	181194	Mediator of RNA polymerase II transcription subunit 12 [Source:UniProtKB/Swiss-Prot;Acc:Q20497]	-0.203823	-0.252228	-0.0484053	6.94713	14.5746	0.000171157	0.00104503	-0.203823	-4.10219	0.000666421	0.00342029	-1.60987	-0.252228	-5.09555	7.50626e-05	0.000530013	0.602431	-0.0484053	-0.965058	0.347277	0.973757	-6.12992	6.91451	6.83208	6.82638	6.81108	6.85012	6.92632	6.87701	6.92651	7.08575	7.01397	7.13357	7.16633
WBGene00001082	WBGene00001082	dpy-23	180713	AP-2 complex subunit mu [Source:UniProtKB/Swiss-Prot;Acc:P35603]	-0.294141	-0.438798	-0.144657	4.47567	14.5984	0.000169607	0.00103973	-0.294141	-3.57407	0.00216293	0.0086801	-2.38601	-0.438798	-5.30874	4.75019e-05	0.000368936	1.4587	-0.144657	-1.685	0.109211	0.947703	-4.84224	4.33433	4.21552	4.31645	4.25025	4.25748	4.51173	4.39641	4.52854	4.68786	4.63825	4.66261	4.89769
WBGene00001085	WBGene00001085	dpy-26	178196	Condensin complex subunit dpy-26 [Source:UniProtKB/Swiss-Prot;Acc:G5EGE9]	0.151428	0.177511	0.0260832	7.35386	6.72387	0.00657796	0.0204212	0.151428	2.8848	0.00984897	0.0291066	-4.29984	0.177511	3.40532	0.0031467	0.0107921	-3.18692	0.0260832	0.503419	0.620762	0.991578	-6.52585	7.44514	7.35675	7.43368	7.44751	7.48703	7.43709	7.31647	7.34208	7.19709	7.21539	7.22126	7.3453
WBGene00001086	WBGene00001086	dpy-27	175492	Chromosome condensation protein dpy-27 [Source:UniProtKB/Swiss-Prot;Acc:P48996]	-0.140662	-0.173351	-0.0326887	6.12231	5.74101	0.0117651	0.0327916	-0.140662	-2.57817	0.0189276	0.0491716	-4.78454	-0.173351	-3.19716	0.00498364	0.0157083	-3.499	-0.0326887	-0.595334	0.559017	0.987013	-6.31824	6.10357	6.04352	5.98528	6.08226	6.0793	6.06584	6.10985	6.09259	6.27312	6.24994	6.10994	6.26899
WBGene00001087	WBGene00001087	dpy-28	176509	Condensin complex subunit 1 [Source:UniProtKB/Swiss-Prot;Acc:Q9U2M1]	0.231102	0.243223	0.0121202	7.16723	9.48505	0.00153152	0.00616004	0.231102	3.6596	0.0017878	0.00744631	-2.60834	0.243223	3.87614	0.00110308	0.00458564	-2.12643	0.0121202	0.195204	0.847416	0.997383	-6.62013	7.19803	7.22504	7.31106	7.27109	7.36577	7.27268	7.13056	7.1876	6.90101	6.94495	7.03039	7.16694
WBGene00001088	WBGene00001088	dpy-30	179671	Dosage compensation protein dpy-30 [Source:UniProtKB/Swiss-Prot;Acc:Q10661]	0.35597	0.304343	-0.0516274	5.97582	14.2668	0.000192675	0.00114912	0.35597	4.93126	0.000107136	0.000820018	0.371338	0.304343	4.23553	0.00049535	0.00239185	-1.17271	-0.0516274	-0.737499	0.470305	0.977319	-6.22512	5.96879	6.03167	6.13624	6.10608	6.04626	6.1231	6.09496	6.17521	5.73025	5.85783	5.90107	5.53447
WBGene00001089	WBGene00001089	dre-1	179045	F-box protein dre-1 [Source:UniProtKB/Swiss-Prot;Acc:Q94251]	-0.463423	-0.490609	-0.0271858	5.8588	41.1913	1.8847e-07	5.06205e-06	-0.463423	-7.59714	5.00732e-07	1.29004e-05	5.87232	-0.490609	-8.10385	2.00849e-07	5.57754e-06	6.81516	-0.0271858	-0.432307	0.670643	0.992891	-6.34625	5.80546	5.71931	5.58459	5.6275	5.80418	5.71128	5.71291	5.63186	6.21658	6.11892	6.18771	6.18105
WBGene00001090	WBGene00001090	drh-1	177425	Dicer Related Helicase; Dicer-related helicase [Source:UniProtKB/TrEMBL;Acc:G5EDI8]	0.184795	0.202052	0.0172573	6.24752	8.44529	0.00258011	0.00946992	0.184795	3.37406	0.00337236	0.0123515	-3.12578	0.202052	3.72136	0.00155789	0.00608852	-2.36336	0.0172573	0.321324	0.751658	0.992891	-6.47948	6.30265	6.2863	6.33863	6.34791	6.2384	6.38965	6.29395	6.28866	6.0266	6.11062	6.16994	6.17377
WBGene00001091	WBGene00001091	drh-2	NA		-0.461528	-0.398347	0.0631811	6.16441	29.3327	2.14048e-06	3.41569e-05	-0.461528	-7.02236	1.4712e-06	3.01318e-05	4.72411	-0.398347	-6.14811	8.25706e-06	9.42701e-05	2.94395	0.0631811	0.941657	0.35881	0.973757	-6.04559	5.96879	6.15261	6.09235	5.99867	5.93297	5.93031	6.17622	5.91976	6.47734	6.39368	6.40302	6.52381
WBGene00001092	WBGene00001092	dro-1	191629	DR1 (One) transcription factor family [Source:UniProtKB/TrEMBL;Acc:O45550]	0.425071	0.439232	0.014161	4.71011	18.5272	4.23365e-05	0.000349031	0.425071	5.14892	6.69079e-05	0.000574609	1.08696	0.439232	5.38871	4.00617e-05	0.000322935	1.60339	0.014161	0.182026	0.857592	0.997472	-6.26445	4.93699	4.7776	4.87814	4.83215	4.79129	4.87138	4.78774	4.91661	4.25529	4.48524	4.62582	4.35368
WBGene00001093	WBGene00001093	drp-1	177336	Dynamin-Related Protein; Dynamin-related protein [Source:UniProtKB/TrEMBL;Acc:G5EDY8]	0.212627	0.242077	0.0294496	6.92599	12.2341	0.000439117	0.00223148	0.212627	3.96399	0.000906809	0.00435714	-1.90579	0.242077	4.5472	0.000248427	0.00136596	-0.603348	0.0294496	0.558901	0.583102	0.987325	-6.45382	7.04801	6.92407	7.05719	7.03443	6.99507	7.06499	6.86096	7.02534	6.74579	6.77454	6.79637	6.78315
WBGene00001094	WBGene00001094	dars-1	176334	Aspartate--tRNA ligase, cytoplasmic [Source:UniProtKB/Swiss-Prot;Acc:Q03577]	0.0217825	0.0442064	0.0224239	7.66125	0.406537	0.671904	0.75461	0.0217825	0.441801	0.663884	0.758205	-7.83677	0.0442064	0.902797	0.378533	0.503202	-7.51811	0.0224239	0.457585	0.652714	0.992891	-6.57492	7.70257	7.69255	7.66495	7.67577	7.77507	7.63287	7.55421	7.68146	7.68176	7.65316	7.58831	7.63115
WBGene00001095	WBGene00001095	dars-2	3565124	Aspartyl(D) Amino-acyl tRNA Synthetase [Source:UniProtKB/TrEMBL;Acc:P90831]	0.0940989	0.0580618	-0.0360371	4.66	0.58174	0.569072	0.668699	0.0940989	1.0654	0.300749	0.427366	-6.90417	0.0580618	0.662577	0.51598	0.630347	-7.25519	-0.0360371	-0.413732	0.683948	0.992891	-6.15857	4.70159	4.55722	4.64858	4.73364	4.81474	4.83267	4.60004	4.56444	4.44699	4.55331	4.69848	4.75878
WBGene00001099	WBGene00001099	dsc-4	176852	Defecation Suppressor of Clk-1; Microsomal triglyceride transfer protein [Source:UniProtKB/TrEMBL;Acc:G5ECG7]	-0.201325	-0.356779	-0.155454	5.57285	8.11082	0.00307171	0.0109353	-0.201325	-2.28026	0.0349695	0.0803037	-5.27963	-0.356779	-4.022	0.000796796	0.00351697	-1.597	-0.155454	-1.71946	0.102644	0.947703	-5.00157	5.66111	5.40337	5.26484	5.27197	5.62013	5.59464	5.58549	5.4535	5.94824	5.75964	5.70869	5.59743
WBGene00001101	WBGene00001101	dsh-1	173894	DiSHevelled related [Source:UniProtKB/TrEMBL;Acc:B1Q240]	-0.287337	-0.305865	-0.0185282	4.71698	13.119	0.000303961	0.00166152	-0.287337	-4.26543	0.000463523	0.00256668	-0.89604	-0.305865	-4.59262	0.00022477	0.00126046	-0.171471	-0.0185282	-0.268328	0.791492	0.993985	-6.19418	4.55172	4.6282	4.55638	4.69227	4.56458	4.68473	4.68538	4.57621	4.89212	4.88345	4.92127	4.95821
WBGene00001102	WBGene00001102	dsh-2	266854	DiSHevelled related [Source:UniProtKB/TrEMBL;Acc:Q18239]	0.491958	0.483421	-0.00853652	5.93486	25.6828	5.27492e-06	6.7994e-05	0.491958	6.23786	6.88443e-06	9.83921e-05	3.18774	0.483421	6.17459	7.82506e-06	9.02856e-05	3.05673	-0.00853652	-0.113352	0.911004	0.998785	-6.49645	6.20747	6.07851	6.03371	6.04987	6.14437	6.16785	5.85525	6.23305	5.61705	5.59939	5.72964	5.49805
WBGene00001104	WBGene00001104	dsl-2	176938	Delta-like protein [Source:UniProtKB/TrEMBL;Acc:O45203]	2.5815	2.62185	0.0403507	-2.32187	6.45731	0.00767327	0.0231927	2.5815	3.0708	0.00657482	0.0210317	-2.34047	2.62185	3.15229	0.00550008	0.0170695	-2.21229	0.0403507	0.0723885	0.943089	0.998785	-4.86664	-1.52922	-0.719574	-2.47366	-1.35959	-2.44386	-0.915038	-2.38832	-0.63576	-6.19493	-3.82408	-1.89595	-6.19493
WBGene00001105	WBGene00001105	dsl-3	176970	Delta-like protein [Source:UniProtKB/TrEMBL;Acc:U4PBR7]	0.033097	0.115319	0.0822225	-0.990515	0.0344353	0.966214	0.97533	0.033097	0.0710786	0.944117	0.963556	-5.87272	0.115319	0.256759	0.800271	0.858357	-5.86923	0.0822225	0.179834	0.859288	0.997472	-4.92773	-1.52922	-1.1669	-0.558127	-0.603194	-0.30821	-1.87837	-1.22608	-1.00512	-1.87769	-1.2781	-1.12035	0.148201
WBGene00001107	WBGene00001107	dsl-5	186492	Delta-like protein [Source:UniProtKB/TrEMBL;Acc:Q20971]	-0.693228	-1.16964	-0.476411	-0.780438	4.18984	0.032026	0.0740867	-0.693228	-1.80755	0.0873841	0.165232	-4.52728	-1.16964	-2.85879	0.0104173	0.028838	-2.67264	-0.476411	-1.06286	0.301867	0.962592	-4.64896	-2.67775	-0.596748	-0.558127	-1.57358	-0.413251	-0.749245	-1.44082	-1.00512	-0.0568398	-0.407233	-0.141918	-0.2093
WBGene00001109	WBGene00001109	dsl-7	3565725	Delta-like protein [Source:UniProtKB/TrEMBL;Acc:Q7YXD2]	-0.581713	-0.876907	-0.295194	2.30884	11.2826	0.000663734	0.00311279	-0.581713	-3.18655	0.00510124	0.0172211	-2.71323	-0.876907	-4.64651	0.000199644	0.00114433	0.501082	-0.295194	-1.45038	0.164121	0.958723	-4.69834	2.01969	2.36189	1.69171	1.56962	2.54971	2.24134	1.92494	2.12923	2.89202	2.37756	2.82603	3.07126
WBGene00001110	WBGene00001110	duo-1	179586	Deubiquitylating with USP/UBP and OTU domains [Source:UniProtKB/TrEMBL;Acc:Q7JLI8]	0.359284	0.318705	-0.0405795	5.74335	18.9801	3.65459e-05	0.000310981	0.359284	5.61013	2.50934e-05	0.000266293	1.88649	0.318705	5.00379	9.1532e-05	0.000620782	0.570129	-0.0405795	-0.655486	0.520428	0.984293	-6.24798	5.92091	5.76154	5.86	5.7918	5.95819	5.90254	5.78429	5.85721	5.44939	5.52104	5.6421	5.46665
WBGene00001111	WBGene00001111	duo-2	NA		0.0978327	0.359328	0.261495	-0.979035	0.399379	0.676523	0.758059	0.0978327	0.222181	0.826669	0.882562	-5.83296	0.359328	0.866704	0.397487	0.521146	-5.5458	0.261495	0.630604	0.536208	0.986421	-4.84278	-1.3437	-0.719574	0.236748	-1.35959	-1.28403	-1.571	-0.725396	-0.871216	-1.66568	-0.643501	-1.12035	-1.18671
WBGene00001112	WBGene00001112	duo-3	172925	Deubiquitylating with USP/UBP and OTU domains [Source:UniProtKB/TrEMBL;Acc:U4PBZ5]	0.300534	0.320547	0.0200123	6.41774	14.8512	0.000154079	0.000960784	0.300534	4.54034	0.000252216	0.00159509	-0.55639	0.320547	4.88291	0.00011902	0.000762281	0.203765	0.0200123	0.310462	0.759769	0.992891	-6.50962	6.49059	6.46702	6.58688	6.57705	6.6141	6.38965	6.52173	6.50807	6.12871	6.09988	6.37337	6.25298
WBGene00001113	WBGene00001113	dur-1	177846	Dauer Up-Regulated [Source:UniProtKB/TrEMBL;Acc:H9G2U2]	-0.757611	-1.10816	-0.350547	3.9339	58.9846	1.22213e-08	5.99734e-07	-0.757611	-7.50874	5.89293e-07	1.45606e-05	6.01682	-1.10816	-10.542	3.85566e-09	2.63045e-07	11.1774	-0.350547	-3.0722	0.00655469	0.86616	-2.28619	3.64044	3.53137	3.24755	3.34579	3.75005	3.97341	3.83401	3.66785	4.67088	4.39047	4.4768	4.66161
WBGene00001115	WBGene00001115	dyb-1	171715	Dystrobrevin-1 [Source:UniProtKB/Swiss-Prot;Acc:Q9Y048]	-0.380138	-0.33256	0.0475778	3.37214	8.32967	0.00273939	0.00995126	-0.380138	-3.71063	0.00159562	0.00680847	-1.81053	-0.33256	-3.31952	0.00380494	0.0125888	-2.67628	0.0475778	0.449631	0.658333	0.992891	-5.80273	3.31477	3.2497	3.2306	3.29931	3.25423	3.22935	3.32259	3.11896	3.6296	3.71296	3.71683	3.36319
WBGene00001116	WBGene00001116	dyc-1	181515	Dystrophin-like protein 1 [Source:UniProtKB/Swiss-Prot;Acc:Q8STF6]	-0.290851	-0.337215	-0.0463638	3.24025	5.24311	0.0160325	0.0420603	-0.290851	-2.5618	0.0195883	0.0505789	-4.20462	-0.337215	-3.00188	0.0076412	0.0223006	-3.31215	-0.0463638	-0.394837	0.697593	0.992891	-5.79591	2.90269	3.15673	3.25595	3.1414	3.09097	2.96872	3.40542	3.1429	3.44219	3.31916	3.51437	3.51671
WBGene00001117	WBGene00001117	dyf-1	172122	Tetratricopeptide repeat protein 30 homolog [Source:UniProtKB/Swiss-Prot;Acc:Q8I7G4]	-0.346352	-0.220531	0.125821	1.46655	2.47062	0.112636	0.199027	-0.346352	-2.17735	0.042974	0.0946917	-4.44458	-0.220531	-1.43889	0.167309	0.269555	-5.63509	0.125821	0.775287	0.448216	0.974777	-5.17671	1.28596	1.60205	1.44956	1.37419	1.2604	1.41231	1.41898	1.13373	1.65917	1.6536	1.64983	1.61071
WBGene00001118	WBGene00001118	dyf-2	191342	WD repeat-containing protein dyf-2 [Source:UniProtKB/Swiss-Prot;Acc:G5ECZ4]	-0.591254	-0.603539	-0.0122846	2.60576	16.9604	7.17935e-05	0.000526486	-0.591254	-4.9517	0.000102482	0.000792495	1.09028	-0.603539	-5.13372	6.9133e-05	0.000497155	1.47808	-0.0122846	-0.0962321	0.924397	0.998785	-5.68377	2.53956	2.26802	2.51756	2.26146	2.41812	2.44328	2.38296	2.40478	3.04292	3.09709	2.813	3.03961
WBGene00001119	WBGene00001119	dyf-3	177107	Clusterin-associated protein 1 homolog [Source:UniProtKB/Swiss-Prot;Acc:Q6I6D4]	-0.353788	0.0523875	0.406175	1.04166	1.3515	0.283842	0.403311	-0.353788	-1.30615	0.207912	0.323933	-5.62857	0.0523875	0.21104	0.835222	0.885273	-6.52233	0.406175	1.51787	0.146379	0.95537	-4.46108	1.44557	1.2559	1.1221	0.921332	1.15412	-0.123686	0.930116	1.03483	0.831756	1.54516	0.795115	1.45943
WBGene00001121	WBGene00001121	dyf-5	187442	Serine/threonine-protein kinase dyf-5 [Source:UniProtKB/Swiss-Prot;Acc:B3WFY8]	-0.978505	-1.27319	-0.294689	0.413738	10.1567	0.00111036	0.00475834	-0.978505	-3.41921	0.00305129	0.0114299	-1.78561	-1.27319	-4.2448	0.000485259	0.00235203	-0.0206876	-0.294689	-0.872728	0.394281	0.973757	-4.87065	0.705028	0.128256	-0.681024	-0.726008	0.268601	0.152631	0.457716	-0.0979676	1.44762	1.30026	0.626607	1.17858
WBGene00001122	WBGene00001122	dyf-6	3565899	Intraflagellar transport protein 46 homolog [Source:UniProtKB/Swiss-Prot;Acc:Q0G838]	-0.516018	-0.280826	0.235192	1.35456	3.28429	0.0607682	0.123236	-0.516018	-2.53728	0.0206193	0.0527196	-3.74069	-0.280826	-1.4658	0.159919	0.260636	-5.58133	0.235192	1.12583	0.274993	0.959966	-4.87951	1.49508	0.968222	1.41996	1.46121	1.22584	0.520568	1.51163	1.10151	1.73581	1.57305	1.62022	1.52186
WBGene00001123	WBGene00001123	dyf-7	181183		-1.12988	-0.820778	0.309102	1.08831	12.8715	0.000336391	0.00179225	-1.12988	-4.77597	0.000150309	0.00107411	1.01806	-0.820778	-3.79171	0.00133168	0.00535987	-1.14149	0.309102	1.20137	0.245146	0.959966	-4.73945	0.864221	0.556536	0.838674	1.43278	0.125931	0.384436	0.576863	1.22628	1.91129	1.70492	1.58998	1.72127
WBGene00001127	WBGene00001127	dyf-11	180421		-0.641916	-0.247443	0.394473	-0.777842	1.03765	0.374497	0.493059	-0.641916	-1.42477	0.171298	0.279803	-4.99103	-0.247443	-0.5967	0.558124	0.666874	-5.82819	0.394473	0.852726	0.404992	0.973757	-4.7574	-0.0520748	-1.35324	-1.52942	-0.195655	-0.932157	-0.915038	-1.44082	-1.3172	-0.599853	0.0549794	-1.58875	0.0667843
WBGene00001129	WBGene00001129	dyf-13	182970	Intraflagellar transport protein 56 homolog [Source:UniProtKB/Swiss-Prot;Acc:Q95QT8]	-0.401235	-0.615169	-0.213934	0.000283866	2.04033	0.158923	0.259698	-0.401235	-1.32152	0.202846	0.317916	-5.37475	-0.615169	-1.98883	0.0621084	0.122899	-4.39113	-0.213934	-0.647515	0.525455	0.985242	-4.94659	-0.557924	0.388284	-0.444882	-0.603194	-0.118616	0.234108	-0.467798	-0.0250213	-0.0568398	0.523593	-0.0438315	0.925001
WBGene00001130	WBGene00001130	dyn-1	181644	Dynamin [Source:UniProtKB/Swiss-Prot;Acc:P39055]	-0.034696	-0.0760596	-0.0413636	5.94502	0.892839	0.426834	0.543147	-0.034696	-0.606514	0.551731	0.666887	-7.54429	-0.0760596	-1.33699	0.197844	0.307273	-6.83625	-0.0413636	-0.723277	0.478785	0.977814	-6.21219	6.04244	5.82197	5.89539	5.85743	5.93831	5.97543	5.95073	5.92896	5.99381	6.01475	5.94652	5.97054
WBGene00001131	WBGene00001131	dys-1	173038	Dystrophin-1 [Source:UniProtKB/Swiss-Prot;Acc:Q9TW65]	-0.44677	-0.451366	-0.00459624	7.44978	49.0252	5.09758e-08	1.86214e-06	-0.44677	-8.50625	9.95735e-08	3.7207e-06	7.36711	-0.451366	-8.64367	7.87273e-08	2.72134e-06	7.61226	-0.00459624	-0.0858934	0.932497	0.998785	-6.6417	7.33263	7.36338	7.23767	7.25342	7.24043	7.35978	7.38899	7.22499	7.76782	7.68265	7.82049	7.7237
WBGene00001132	WBGene00001132	alp-1	177701	ALP/Enigma encoding [Source:UniProtKB/TrEMBL;Acc:G5EC72]	0.115714	0.107224	-0.00848979	7.24231	1.43853	0.263236	0.381818	0.115714	1.51772	0.146417	0.247474	-6.75292	0.107224	1.41403	0.17438	0.278156	-6.89375	-0.00848979	-0.112435	0.91172	0.998785	-6.63687	7.21197	7.40164	7.28667	7.20329	7.26405	7.2174	7.37159	7.28046	7.20385	7.23733	7.33957	6.88834
WBGene00001133	WBGene00001133	eat-2	175072	Neuronal acetylcholine receptor subunit eat-2 [Source:UniProtKB/Swiss-Prot;Acc:Q9U298]	-0.0148792	0.0593776	0.0742569	-0.160908	0.0373577	0.963406	0.973097	-0.0148792	-0.0504949	0.960283	0.974619	-6.12316	0.0593776	0.207358	0.838053	0.886929	-6.12274	0.0742569	0.257926	0.799384	0.995898	-5.06601	-0.201811	0.128256	-0.24201	-0.195655	-0.413251	-0.342507	0.185097	-0.255955	-0.0568398	0.131984	-0.933068	-0.0195039
WBGene00001134	WBGene00001134	eat-3	174476		0.0658706	0.0780427	0.0121721	7.06	1.41923	0.267658	0.386828	0.0658706	1.31628	0.204564	0.32007	-7.00426	0.0780427	1.57002	0.133786	0.22737	-6.65756	0.0121721	0.245246	0.809035	0.995898	-6.59192	7.10542	7.0416	7.11027	7.10086	7.16433	7.0629	6.99203	7.08834	6.9526	7.06211	7.04509	6.9926
WBGene00001135	WBGene00001135	eat-4	176291	Probable vesicular glutamate transporter eat-4 [Source:UniProtKB/Swiss-Prot;Acc:P34644]	-0.241004	-0.047835	0.193169	2.30876	1.60587	0.228119	0.341881	-0.241004	-1.68705	0.108812	0.196512	-5.47664	-0.047835	-0.350871	0.72975	0.807899	-6.82942	0.193169	1.35962	0.190707	0.958723	-4.83908	2.26774	2.4357	2.33931	2.41467	2.22162	1.93514	2.22773	2.25172	2.65605	2.34559	2.42482	2.13481
WBGene00001136	WBGene00001136	eat-5	172480	Innexin eat-5 [Source:UniProtKB/Swiss-Prot;Acc:Q27295]	0.197583	0.139259	-0.0583243	1.86561	0.610094	0.554136	0.655652	0.197583	1.0715	0.298073	0.42492	-6.15564	0.139259	0.759093	0.457603	0.577088	-6.43698	-0.0583243	-0.325588	0.748483	0.992891	-5.51724	1.98546	1.57618	1.74042	2.21213	1.77251	2.0521	2.19085	1.78833	1.55727	2.11844	1.52753	1.79896
WBGene00001137	WBGene00001137	eat-6	179796	Sodium/potassium-transporting ATPase subunit alpha [Source:UniProtKB/TrEMBL;Acc:P90735]	0.0802368	0.0518198	-0.0284169	9.79445	1.80496	0.19295	0.30161	0.0802368	1.87086	0.0776786	0.150753	-6.45782	0.0518198	1.21274	0.240875	0.357082	-7.39493	-0.0284169	-0.666381	0.513602	0.983963	-6.65654	9.84319	9.80876	9.77126	9.78515	9.78931	9.86345	9.84634	9.82588	9.78821	9.76677	9.82236	9.62242
WBGene00001145	WBGene00001145	eat-16	172823		-0.223354	-0.440923	-0.217568	4.66394	14.8903	0.000151816	0.000949701	-0.223354	-2.80811	0.0116165	0.0332239	-4.06824	-0.440923	-5.46816	3.38487e-05	0.000283109	1.76888	-0.217568	-2.62397	0.017189	0.86616	-3.27925	4.42334	4.57038	4.43955	4.33334	4.53665	4.8096	4.65185	4.65047	4.84316	4.889	5.03225	4.7781
WBGene00001148	WBGene00001148	eat-20	181641	Abnormal pharyngeal pumping eat-20 [Source:UniProtKB/Swiss-Prot;Acc:Q9NL29]	-1.07686	-1.10996	-0.0331013	3.38427	38.1159	3.3328e-07	7.89073e-06	-1.07686	-7.39079	7.33523e-07	1.73459e-05	5.91572	-1.10996	-7.72584	3.95765e-07	9.46519e-06	6.53826	-0.0331013	-0.202578	0.841732	0.997383	-5.82346	2.94784	2.98052	2.91769	3.17611	2.52149	2.96872	3.48375	3.16645	4.26179	3.97052	3.9726	4.21884
WBGene00001149	WBGene00001149	bcat-1	181423	Branched-chain-amino-acid aminotransferase, cytosolic [Source:UniProtKB/Swiss-Prot;Acc:P54688]	-0.0913488	-0.147256	-0.0559068	7.26233	2.83341	0.0850975	0.160105	-0.0913488	-1.4604	0.161381	0.267143	-6.84041	-0.147256	-2.36098	0.0296819	0.0675545	-5.33851	-0.0559068	-0.890644	0.384847	0.973757	-6.23512	7.30079	7.21197	7.07451	7.19061	7.21753	7.30485	7.32021	7.17071	7.47513	7.37982	7.22064	7.27963
WBGene00001150	WBGene00001150	ech-1.1	180037	Enoyl-CoA Hydratase [Source:UniProtKB/TrEMBL;Acc:O17612]	-0.691941	-0.743985	-0.0520439	2.92494	18.9104	3.73773e-05	0.000316817	-0.691941	-5.09748	7.47497e-05	0.000625744	1.33238	-0.743985	-5.53399	2.9454e-05	0.000254003	2.26749	-0.0520439	-0.352328	0.728675	0.992891	-5.69774	2.88423	2.74533	2.41628	2.55316	2.96041	2.58978	2.4931	2.76506	3.19995	3.62246	3.42299	3.41346
WBGene00001151	WBGene00001151	ech-2	3564942	Enoyl-CoA Hydratase [Source:UniProtKB/TrEMBL;Acc:Q20184]	0.2907	0.258935	-0.0317651	4.3753	5.19013	0.0165798	0.0432707	0.2907	2.92455	0.00903799	0.027242	-3.72764	0.258935	2.62813	0.0170387	0.0429919	-4.3338	-0.0317651	-0.332845	0.743089	0.992891	-6.14007	4.5311	4.44016	4.34429	4.47599	4.54719	4.51173	4.34698	4.51638	4.12244	4.40993	4.34721	3.89835
WBGene00001152	WBGene00001152	ech-3	179180	Enoyl-CoA Hydratase [Source:UniProtKB/TrEMBL;Acc:A0A131MCK1]	-0.074368	-0.182773	-0.108405	3.08126	1.18062	0.329729	0.449557	-0.074368	-0.62408	0.540388	0.657315	-6.89092	-0.182773	-1.53292	0.142647	0.23866	-5.92749	-0.108405	-0.895866	0.382125	0.973757	-5.46769	3.19255	3.00981	2.76126	2.95408	3.28813	3.10492	2.92234	3.0615	3.21341	3.22563	2.97386	3.23861
WBGene00001153	WBGene00001153	ech-4	174665	Enoyl-CoA Hydratase [Source:UniProtKB/TrEMBL;Acc:Q09603]	-0.320247	-0.376048	-0.055801	6.5386	20.536	2.244e-05	0.000208928	-0.320247	-5.04605	8.35312e-05	0.000679777	0.533747	-0.376048	-5.94975	1.23868e-05	0.000128121	2.48732	-0.055801	-0.863855	0.39901	0.973757	-6.16925	6.45428	6.39945	6.4259	6.30052	6.47201	6.40403	6.37119	6.54896	6.78069	6.73883	6.63913	6.92562
WBGene00001154	WBGene00001154	ech-5	176908	Enoyl-CoA Hydratase [Source:UniProtKB/TrEMBL;Acc:O45106]	0.254497	0.248256	-0.00624135	5.03802	4.44926	0.0268734	0.0641997	0.254497	2.60167	0.0180155	0.0474117	-4.53445	0.248256	2.56417	0.0194913	0.048011	-4.61133	-0.00624135	-0.066003	0.948102	0.998785	-6.33466	5.23713	5.05791	5.05462	5.11534	5.16645	5.03094	5.11753	5.17258	4.79472	5.08087	5.08198	4.53867
WBGene00001155	WBGene00001155	ech-6	176376	Probable enoyl-CoA hydratase, mitochondrial [Source:UniProtKB/Swiss-Prot;Acc:P34559]	-0.192492	-0.155143	0.0373495	8.68934	7.07962	0.0053773	0.0172408	-0.192492	-3.53822	0.00234252	0.00924907	-3.03325	-0.155143	-2.87265	0.0101105	0.0281518	-4.46222	0.0373495	0.683995	0.502672	0.981569	-6.53653	8.73509	8.68477	8.57187	8.60801	8.6353	8.58218	8.65281	8.58421	8.87796	8.70424	8.70726	8.92784
WBGene00001156	WBGene00001156	ech-7	173300	Enoyl-CoA Hydratase [Source:UniProtKB/TrEMBL;Acc:Q9NEZ8]	-0.598963	-0.567595	0.0313683	4.59567	11.3314	0.000649507	0.00306046	-0.598963	-4.18833	0.000550165	0.00293362	-1.04301	-0.567595	-4.05096	0.000746992	0.00333397	-1.36087	0.0313683	0.208794	0.836949	0.997293	-6.15973	4.48283	4.44374	4.48671	4.27848	4.48643	4.38813	4.12544	4.54361	5.22185	4.89178	4.4768	5.31183
WBGene00001157	WBGene00001157	ech-8	177905	Enoyl-CoA Hydratase [Source:UniProtKB/TrEMBL;Acc:O17761]	-0.499468	-0.669843	-0.170375	3.3802	11.9147	0.000503391	0.00248585	-0.499468	-3.53195	0.00237539	0.00934503	-2.22417	-0.669843	-4.69254	0.000180451	0.00105874	0.353661	-0.170375	-1.11802	0.27823	0.959966	-5.29629	3.00876	3.36753	2.80772	3.21001	3.1195	3.32543	3.32259	3.30729	3.79095	3.54714	3.54622	4.18548
WBGene00001158	WBGene00001158	ech-9	184065	Enoyl-CoA Hydratase [Source:UniProtKB/TrEMBL;Acc:A0A061AKU6]	-0.915309	-1.55214	-0.636836	0.984539	8.94023	0.00200529	0.00772736	-0.915309	-2.71672	0.0141222	0.038847	-3.37457	-1.55214	-4.13413	0.000620676	0.00287845	-0.323744	-0.636836	-1.53415	0.142345	0.953815	-4.40785	0.57293	-0.189175	0.236748	0.38177	1.45202	-0.0255813	1.2854	0.814042	2.08246	2.00019	0.684991	2.37359
WBGene00001159	WBGene00001159	eff-1	174334	EFF-1A; Epithelial Fusion Failure [Source:UniProtKB/TrEMBL;Acc:G5ECA1]	-1.16564	-1.38069	-0.215051	3.18478	54.9779	2.11335e-08	9.15474e-07	-1.16564	-8.337	1.33417e-07	4.68997e-06	7.66729	-1.38069	-9.67859	1.44487e-08	7.32914e-07	9.92429	-0.215051	-1.32401	0.202035	0.959932	-4.98138	2.7682	2.73367	2.44595	2.65511	2.96041	2.85742	2.81736	2.84507	4.24877	3.64234	3.94897	4.2652
WBGene00001160	WBGene00001160	efk-1	175871	Eukaryotic elongation factor 2 kinase [Source:UniProtKB/Swiss-Prot;Acc:O01991]	0.39499	0.496755	0.101765	7.87764	36.8737	4.24049e-07	9.51074e-06	0.39499	6.41887	4.78671e-06	7.44354e-05	3.34092	0.496755	8.15606	1.83155e-07	5.21247e-06	6.70974	0.101765	1.70242	0.105847	0.947703	-5.32168	8.03753	8.12867	8.1073	8.03317	7.99819	7.97631	7.94565	7.97725	7.488	7.71976	7.7128	7.40604
WBGene00001161	WBGene00001161	efl-1	180133	E2F-like (Mammalian transcription factor); EFL-1 [Source:UniProtKB/TrEMBL;Acc:G5EF11]	0.308551	0.353997	0.0454461	4.76595	12.9134	0.00033064	0.0017698	0.308551	4.03084	0.000781258	0.00388841	-1.40357	0.353997	4.70154	0.000176924	0.00104119	0.0800843	0.0454461	0.623582	0.540709	0.986514	-6.09049	4.75845	4.83328	4.98811	5.02062	4.8577	4.81953	4.83033	4.89092	4.51381	4.46305	4.57655	4.63008
WBGene00001162	WBGene00001162	efl-2	174980	E2F-like (Mammalian transcription factor) [Source:UniProtKB/TrEMBL;Acc:A5HWA7]	0.0986776	0.106575	0.00789708	3.81653	1.00015	0.38733	0.50573	0.0986776	1.16537	0.259048	0.382574	-6.58214	0.106575	1.27802	0.217444	0.330247	-6.45616	0.00789708	0.0953867	0.925059	0.998785	-6.04419	3.7768	3.94934	3.87881	3.81092	3.94858	3.81692	3.76668	3.83882	3.70301	3.75617	3.79843	3.73666
WBGene00001163	WBGene00001163	efn-2	177949	Eph(F)riN [Source:UniProtKB/TrEMBL;Acc:Q9U3M2]	-0.999191	-0.986887	0.0123037	2.58015	31.2521	1.37795e-06	2.43503e-05	-0.999191	-6.8163	2.1888e-06	4.09328e-05	4.95237	-0.986887	-6.87712	1.94546e-06	3.17699e-05	5.06296	0.0123037	0.0753744	0.940747	0.998785	-5.64526	2.22436	2.40662	2.17185	2.19531	1.93111	2.13928	2.76813	2.12923	3.24653	3.12562	3.2009	3.38014
WBGene00001164	WBGene00001164	efn-3	184508	Eph(F)riN [Source:UniProtKB/TrEMBL;Acc:Q19475]	0.565131	0.275954	-0.289177	1.63758	4.77897	0.0216068	0.0537903	0.565131	3.07189	0.00655911	0.0209952	-2.73999	0.275954	1.46429	0.160326	0.261076	-5.58528	-0.289177	-1.66048	0.114103	0.947703	-4.39674	1.91445	1.60205	1.50699	1.46121	1.90949	2.02945	1.75847	1.97773	1.27859	1.77861	1.42849	0.925001
WBGene00001165	WBGene00001165	efn-4	176882	Ephrin-4 [Source:UniProtKB/Swiss-Prot;Acc:O44516]	0.24277	0.150694	-0.0920767	2.2928	1.26009	0.307438	0.427622	0.24277	1.56595	0.134736	0.232169	-5.65711	0.150694	0.975712	0.342112	0.466019	-6.36843	-0.0920767	-0.613377	0.547285	0.986822	-5.50158	2.40358	2.49214	2.41628	1.93651	2.25629	2.18097	2.52309	2.61337	2.19532	2.17412	2.26176	2.00969
WBGene00001166	WBGene00001166	eftu-2	175851	Elongation Factor TU family [Source:UniProtKB/TrEMBL;Acc:Q23463]	0.196338	0.263115	0.0667769	7.76426	15.7949	0.000108608	0.000733799	0.196338	4.00943	0.000819445	0.00403033	-1.88994	0.263115	5.42082	3.74208e-05	0.000305164	1.23604	0.0667769	1.38717	0.182295	0.958723	-5.75005	7.8796	7.8296	7.91583	7.87049	7.91215	7.83329	7.69586	7.78746	7.58506	7.62179	7.64088	7.59803
WBGene00001167	WBGene00001167	eef-2	172743	Elongation factor 2 [Source:UniProtKB/Swiss-Prot;Acc:P29691]	-0.121773	-0.0597077	0.0620658	12.1647	6.62609	0.00695817	0.0213942	-0.121773	-3.63588	0.00188485	0.00776934	-3.10512	-0.0597077	-1.7945	0.0895113	0.164659	-6.77071	0.0620658	1.85431	0.0801191	0.935775	-5.42123	12.2004	12.1575	12.1686	12.1348	12.1361	12.1423	12.0384	12.0979	12.2335	12.2801	12.211	12.175
WBGene00001168	WBGene00001168	eef-1A.1	175975	Elongation factor 1-alpha [Source:UniProtKB/Swiss-Prot;Acc:P53013]	-0.0274344	0.0626476	0.090082	12.9548	2.42981	0.11631	0.204302	-0.0274344	-0.651362	0.523026	0.6421	-8.16958	0.0626476	1.49832	0.151346	0.249946	-7.27437	0.090082	2.14946	0.0454157	0.935775	-4.97405	13.0543	13.0258	13.0061	12.9366	12.9061	12.9532	12.8305	12.9723	12.9475	13.017	12.9849	12.8231
WBGene00001169	WBGene00001169	eef-1A.2	181044	Elongation factor 1-alpha [Source:UniProtKB/Swiss-Prot;Acc:P53013]	-0.658227	-0.803029	-0.144803	8.03463	105.058	1.15053e-10	1.77381e-08	-0.658227	-11.1659	1.55828e-09	1.56468e-07	11.6228	-0.803029	-13.5968	6.39941e-11	1.46531e-08	14.9448	-0.144803	-2.37212	0.0290141	0.919101	-4.155	7.8573	7.68387	7.67438	7.65784	7.93807	7.91586	7.84055	7.76963	8.65313	8.48968	8.41421	8.52007
WBGene00001170	WBGene00001170	egl-1	179943	Programmed cell death activator egl-1 [Source:UniProtKB/Swiss-Prot;Acc:O61667]	0.350162	-0.769107	-1.11927	-1.29324	2.51163	0.109075	0.194153	0.350162	0.784899	0.442701	0.569893	-5.59704	-0.769107	-1.46411	0.160376	0.261135	-4.78219	-1.11927	-2.18553	0.0422804	0.935775	-3.98313	-1.52922	-3.03999	-1.78113	-1.82494	-0.932157	-1.31775	-0.0595859	-1.15274	-2.12632	-1.09144	-0.141918	-1.18671
WBGene00001171	WBGene00001171	egl-2	178624	EAG K+ channel EGL-2 [Source:UniProtKB/TrEMBL;Acc:Q9XYX7]	-0.651453	-0.72344	-0.0719871	3.13122	22.0495	1.43023e-05	0.000146159	-0.651453	-5.41174	3.81492e-05	0.000371886	1.96358	-0.72344	-6.04639	1.01595e-05	0.000109842	3.30106	-0.0719871	-0.55232	0.587508	0.987346	-5.66752	3.01726	2.84622	2.78468	2.8068	2.59104	2.96872	3.09198	3.09461	3.69823	3.43004	3.55407	3.66239
WBGene00001172	WBGene00001172	egl-3	179412	Neuroendocrine convertase 2 [Source:UniProtKB/Swiss-Prot;Acc:G5ECN9]	-0.210364	-0.228515	-0.0181505	6.33222	6.7718	0.00640006	0.0199353	-0.210364	-3.0363	0.00708918	0.0223412	-3.87297	-0.228515	-3.32102	0.00379239	0.0125579	-3.26171	-0.0181505	-0.259528	0.798167	0.995703	-6.49109	6.31045	6.20632	6.1964	6.28768	6.20884	6.19354	6.41083	6.26249	6.562	6.5483	6.52889	6.26785
WBGene00001173	WBGene00001173	egl-4	176991	cGMP-dependent protein kinase egl-4 [Source:UniProtKB/Swiss-Prot;Acc:O76360]	0.0509239	0.0769945	0.0260706	8.12282	1.34371	0.285773	0.405407	0.0509239	1.06059	0.302874	0.429948	-7.40994	0.0769945	1.61462	0.123749	0.213858	-6.70081	0.0260706	0.547077	0.591031	0.987827	-6.57544	8.18529	8.15048	8.16503	8.12598	8.04014	8.18248	8.12866	8.1721	8.06726	8.0651	8.18656	8.00384
WBGene00001174	WBGene00001174	egl-5	176093	Homeobox protein egl-5 [Source:UniProtKB/Swiss-Prot;Acc:P17486]	-0.507484	-0.423862	0.0836219	1.33773	2.64164	0.0985842	0.179611	-0.507484	-2.11533	0.0485764	0.104634	-4.52589	-0.423862	-1.82748	0.0842197	0.15684	-5.03127	0.0836219	0.333659	0.742485	0.992891	-5.33849	0.746503	1.60205	1.44956	1.11268	0.517522	1.48068	1.38673	1.16524	1.87786	1.39703	1.89213	1.32583
WBGene00001175	WBGene00001175	egl-6	183513	G protein-coupled receptor EGL-6 isoform b [Source:UniProtKB/TrEMBL;Acc:G5EFX1]	0.652409	0.792522	0.140113	1.25613	7.69582	0.00383213	0.0130902	0.652409	2.96391	0.00829867	0.0253967	-2.82788	0.792522	3.71058	0.00159577	0.00621425	-1.27796	0.140113	0.730991	0.474174	0.977814	-5.23111	1.44557	1.41033	1.53487	1.87446	1.4218	1.22571	1.54124	1.47287	0.760174	1.23193	0.897425	0.148201
WBGene00001177	WBGene00001177	egl-8	178537	1-phosphatidylinositol 4,5-bisphosphate phosphodiesterase beta egl-8 [Source:UniProtKB/Swiss-Prot;Acc:G5EBH0]	-0.129893	-0.0868833	0.0430095	7.30789	4.09564	0.0341615	0.0778863	-0.129893	-2.80262	0.0117541	0.0335011	-4.46926	-0.0868833	-1.89001	0.0749371	0.143051	-6.18769	0.0430095	0.927466	0.36593	0.973757	-6.20669	7.28152	7.32408	7.31408	7.25138	7.18022	7.30603	7.30788	7.20902	7.36484	7.39893	7.37158	7.38363
WBGene00001178	WBGene00001178	egl-9	179461	Hypoxia-inducible factor prolyl hydroxylase [Source:UniProtKB/Swiss-Prot;Acc:G5EBV0]	0.0240011	-0.112088	-0.136089	6.27927	1.88206	0.180986	0.287265	0.0240011	0.321132	0.751801	0.82768	-7.73408	-0.112088	-1.49732	0.151605	0.250268	-6.66579	-0.136089	-1.81689	0.0858881	0.936278	-4.96338	6.08348	6.40773	6.08412	6.20919	6.20552	6.35364	6.49456	6.27788	6.27232	6.37499	6.33514	6.24952
WBGene00001179	WBGene00001179	egl-10	179707	Regulator of G-protein signaling egl-10 [Source:UniProtKB/Swiss-Prot;Acc:P49809]	-0.210528	-0.168858	0.0416696	5.69876	5.8117	0.0112689	0.0316472	-0.210528	-3.20281	0.00492207	0.0167219	-3.42057	-0.168858	-2.60408	0.0179245	0.0448627	-4.67058	0.0416696	0.629432	0.536958	0.986476	-6.22943	5.64885	5.68188	5.58125	5.7068	5.56934	5.6327	5.77029	5.4944	5.84065	5.73362	5.82034	5.9003
WBGene00001182	WBGene00001182	egl-13	180833	Transcription factor egl-13 [Source:UniProtKB/Swiss-Prot;Acc:Q23045]	-0.682905	-0.709105	-0.0261996	1.63863	7.9528	0.00333947	0.0117108	-0.682905	-3.357	0.00350219	0.0127483	-2.16302	-0.709105	-3.54634	0.00230058	0.00838272	-1.76547	-0.0261996	-0.118636	0.906875	0.998785	-5.43178	1.10646	1.67701	1.50699	1.28159	0.825197	1.4469	1.73303	1.61659	2.09706	1.87136	1.96462	2.45584
WBGene00001184	WBGene00001184	egl-15	181291	Myoblast growth factor receptor egl-15 [Source:UniProtKB/Swiss-Prot;Acc:Q10656]	-0.319386	-0.249876	0.0695101	4.96198	8.29393	0.00279083	0.0101006	-0.319386	-3.8436	0.00118615	0.00540739	-1.88065	-0.249876	-3.07129	0.00656779	0.0197205	-3.5771	0.0695101	0.822541	0.42151	0.973757	-5.94639	4.9167	4.93604	4.77378	4.97945	4.89393	4.66283	5.02101	4.75254	5.15539	5.26309	5.00099	5.18011
WBGene00001185	WBGene00001185	egl-17	180402	EGL-17 [Source:UniProtKB/TrEMBL;Acc:G5EEF1]	-1.3827	-1.41886	-0.0361542	-1.50045	5.09536	0.0176113	0.0455341	-1.3827	-2.72091	0.0139969	0.0385672	-2.86572	-1.41886	-2.80701	0.011644	0.0315294	-2.71121	-0.0361542	-0.0605103	0.952415	0.998785	-4.81585	-1.0318	-3.03999	-2.47366	-1.82494	-2.44386	-1.87837	-1.44082	-2.26895	-0.192296	-1.74455	-0.483927	-0.0195039
WBGene00001186	WBGene00001186	egl-18	176992	GATA-like transcription factor ELT-5 [Source:UniProtKB/TrEMBL;Acc:G5EGF4]	0.607626	0.342598	-0.265028	2.44426	7.33363	0.00466923	0.0153472	0.607626	3.80225	0.00130076	0.00580794	-1.36733	0.342598	2.10532	0.0495404	0.102386	-4.80136	-0.265028	-1.76436	0.0945987	0.944595	-4.38627	2.47933	2.54646	2.73747	2.09003	2.81684	2.60517	2.69098	2.7753	1.99162	1.82573	2.45868	2.26827
WBGene00001187	WBGene00001187	egl-19	177513	Voltage-dependent L-type calcium channel subunit alpha [Source:UniProtKB/TrEMBL;Acc:G5EG02]	-0.3446	-0.368412	-0.0238124	6.6198	18.742	3.9472e-05	0.000330707	-0.3446	-5.10043	7.42761e-05	0.000623136	0.644576	-0.368412	-5.48562	3.26215e-05	0.000275077	1.48559	-0.0238124	-0.346683	0.732841	0.992891	-6.49529	6.34714	6.51122	6.51258	6.58514	6.53689	6.47278	6.69637	6.34908	6.84805	6.847	6.82586	6.90307
WBGene00001188	WBGene00001188	egl-20	177821	Wnt homolog [Source:UniProtKB/TrEMBL;Acc:G5EG05]	-0.228095	-0.323139	-0.0950437	3.11521	2.81446	0.0863342	0.161888	-0.228095	-1.6311	0.120205	0.21269	-5.8069	-0.323139	-2.31366	0.0326837	0.0730951	-4.64595	-0.0950437	-0.655813	0.520223	0.984293	-5.63657	3.00022	2.97062	2.80772	3.07857	3.04214	2.8829	3.4761	2.8644	3.10202	3.15359	3.53832	3.43795
WBGene00001189	WBGene00001189	egl-21	177940	Carboxypeptidase E [Source:UniProtKB/Swiss-Prot;Acc:O17754]	-0.21989	-0.317692	-0.0978023	6.04573	10.3619	0.00100873	0.00439693	-0.21989	-3.0765	0.00649343	0.0208258	-3.75178	-0.317692	-4.45097	0.000307238	0.00161757	-0.715868	-0.0978023	-1.34536	0.195179	0.958723	-5.59421	5.86552	6.00161	5.80382	5.95935	5.93564	5.92111	6.21692	5.94947	6.28751	6.24019	6.26749	6.09639
WBGene00001190	WBGene00001190	egl-23	178358		-0.00305213	-0.081243	-0.0781909	2.65224	0.238307	0.790403	0.846428	-0.00305213	-0.0228302	0.982036	0.98823	-6.96837	-0.081243	-0.610387	0.54922	0.659495	-6.77246	-0.0781909	-0.584663	0.566017	0.987013	-5.58658	2.55131	2.72192	2.51756	2.60503	2.73317	2.75071	2.58125	2.64725	2.77885	2.84599	2.78658	2.26827
WBGene00001193	WBGene00001193	egl-26	173392		-0.13762	-0.0444748	0.0931451	3.45362	1.00744	0.384796	0.503309	-0.13762	-1.38658	0.182469	0.293292	-6.21795	-0.0444748	-0.46117	0.650189	0.744007	-7.08617	0.0931451	0.941875	0.358701	0.973757	-5.51726	3.48371	3.35237	3.61713	3.43449	3.3456	3.29727	3.33109	3.51112	3.59401	3.39922	3.58506	3.46997
WBGene00001194	WBGene00001194	egl-27	174121	Egg-laying defective protein 27 [Source:UniProtKB/Swiss-Prot;Acc:Q09228]	-0.0394003	-0.00931837	0.030082	7.42926	0.377671	0.69075	0.768678	-0.0394003	-0.830279	0.417235	0.545322	-7.55963	-0.00931837	-0.197813	0.845403	0.892008	-7.89519	0.030082	0.636022	0.53275	0.98638	-6.45009	7.4024	7.3845	7.48862	7.46779	7.46451	7.43332	7.35084	7.37446	7.4134	7.40573	7.46253	7.5016
WBGene00001196	WBGene00001196	egl-30	171751	EGL-30; Heterotrimeric G protein alpha subunit [Source:UniProtKB/TrEMBL;Acc:G5EGU1]	-0.372447	-0.423181	-0.0507331	6.57528	34.0897	7.45654e-07	1.49743e-05	-0.372447	-6.63972	3.09067e-06	5.33639e-05	3.90574	-0.423181	-7.57615	5.20418e-07	1.16989e-05	5.74618	-0.0507331	-0.886463	0.387034	0.973757	-6.15224	6.48677	6.31787	6.42962	6.43289	6.50932	6.43989	6.51894	6.40789	6.87795	6.81743	6.7381	6.92418
WBGene00001202	WBGene00001202	egl-36	181269	Potassium voltage-gated channel protein egl-36 [Source:UniProtKB/Swiss-Prot;Acc:G5EFC3]	0.134806	0.104388	-0.0304175	3.01654	0.764608	0.480024	0.591128	0.134806	1.17369	0.255785	0.378897	-6.36314	0.104388	0.917986	0.370739	0.495364	-6.62924	-0.0304175	-0.271406	0.789161	0.993985	-5.81662	3.02571	2.89936	3.03947	3.19316	3.06188	3.004	3.27932	2.94831	3.01243	2.81129	2.86443	3.0289
WBGene00001204	WBGene00001204	egl-38	177876	PAX protein [Source:UniProtKB/TrEMBL;Acc:G5ED14]	-0.286033	-0.267407	0.0186257	0.190147	0.760991	0.481628	0.592502	-0.286033	-1.09212	0.289154	0.415839	-5.6631	-0.267407	-1.04193	0.311211	0.433609	-5.72582	0.0186257	0.0689911	0.945756	0.998785	-5.13595	0.0835714	0.055203	-0.24201	0.440059	-0.210301	0.0662747	0.457716	-0.0250213	0.286687	0.274661	0.0480085	0.829501
WBGene00001207	WBGene00001207	egl-43	174552	Egl-43 [Source:UniProtKB/TrEMBL;Acc:Q26336]	-0.495944	-0.628304	-0.13236	2.00278	10.5966	0.000904974	0.00402805	-0.495944	-3.45688	0.00280658	0.0106684	-2.04326	-0.628304	-4.37134	0.000366461	0.00187198	-0.0432036	-0.13236	-0.855707	0.403384	0.973757	-5.21788	1.74062	1.94307	1.44956	1.85316	1.81963	1.69728	1.85593	2.09691	2.36175	2.42423	2.37249	2.35656
WBGene00001208	WBGene00001208	egl-44	174005	Transcription enhancer factor-like protein egl-44 [Source:UniProtKB/Swiss-Prot;Acc:Q19849]	-0.208513	-0.338148	-0.129634	4.81936	8.77557	0.00217899	0.00826834	-0.208513	-2.5713	0.0192024	0.0497595	-4.57294	-0.338148	-4.15932	0.00058684	0.00274494	-1.15027	-0.129634	-1.55421	0.137504	0.9516	-5.10504	4.63965	4.65934	4.62284	4.72194	4.84921	4.74157	4.98914	4.60235	5.00481	4.90005	4.97198	5.12083
WBGene00001209	WBGene00001209	egl-45	176094	Eukaryotic translation initiation factor 3 subunit A [Source:UniProtKB/Swiss-Prot;Acc:P34339]	0.0676323	0.161333	0.0937006	8.55496	5.35088	0.0149801	0.0399081	0.0676323	1.35312	0.192736	0.305803	-7.106	0.161333	3.25984	0.00434091	0.0140395	-3.62426	0.0937006	1.8961	0.0740836	0.935775	-5.06757	8.65124	8.61161	8.6988	8.59625	8.56876	8.63	8.42759	8.55774	8.42966	8.54418	8.5342	8.40883
WBGene00001210	WBGene00001210	egl-46	179058	C2H2 zinc finger protein EGL-46 [Source:UniProtKB/TrEMBL;Acc:G5EFY4]	-0.578799	-1.04815	-0.469353	-0.991837	4.1589	0.0327105	0.0753497	-0.578799	-1.691	0.108042	0.195497	-4.64848	-1.04815	-2.865	0.0102786	0.0285347	-2.63598	-0.469353	-1.18703	0.250615	0.959966	-4.57912	-1.17934	-1.35324	-2.08623	-1.57358	-1.49845	-1.31775	-0.725396	-0.74869	-0.122979	-0.777931	-0.360693	-0.685649
WBGene00001211	WBGene00001211	egl-47	183687	Egg laying defective EGL-47A [Source:UniProtKB/TrEMBL;Acc:G5EDX4]	-0.127596	-0.395523	-0.267927	0.937869	1.68992	0.212471	0.324406	-0.127596	-0.597276	0.557747	0.671794	-6.31226	-0.395523	-1.81314	0.0864869	0.159967	-4.91382	-0.267927	-1.19403	0.247933	0.959966	-4.76017	0.662326	0.446576	0.925489	0.837073	1.15412	0.384436	0.930116	1.34111	1.14446	1.0051	1.03845	1.25408
WBGene00001214	WBGene00001214	ego-1	172524	Enhancer of Glp-One (Glp-1); RNA-directed RNA polymerase related EGO-1 [Source:UniProtKB/TrEMBL;Acc:G5EBQ3]	0.365993	0.397746	0.031753	7.78849	36.5567	4.51408e-07	1.00324e-05	0.365993	7.05142	1.39169e-06	2.86835e-05	4.62038	0.397746	7.7172	4.02035e-07	9.5532e-06	5.90447	0.031753	0.626693	0.538712	0.986507	-6.50526	7.8799	7.93612	7.9749	7.93239	7.98437	7.92164	7.8286	7.86117	7.44406	7.4968	7.64502	7.55576
WBGene00001215	WBGene00001215	ego-2	190251	Enhancer of Glp-One (Glp-1); Enhancer of glp-1 [Source:UniProtKB/TrEMBL;Acc:G5EBN5]	-0.120664	-0.150098	-0.0294339	6.50567	3.12133	0.0685335	0.135148	-0.120664	-1.8893	0.0750365	0.146597	-6.10057	-0.150098	-2.36306	0.0295564	0.0672924	-5.2515	-0.0294339	-0.458873	0.651807	0.992891	-6.44378	6.5035	6.38369	6.46899	6.42299	6.34893	6.65487	6.37736	6.52259	6.59323	6.55967	6.55554	6.67397
WBGene00001224	WBGene00001224	ehs-1	173985	EHS-1; Eps15 (Endocytosis protein) Homologous Sequence [Source:UniProtKB/TrEMBL;Acc:Q9BIF4]	0.216648	0.204554	-0.0120949	5.63368	5.54174	0.0132994	0.0362376	0.216648	2.95079	0.00853826	0.0259797	-3.93595	0.204554	2.80888	0.0115974	0.0314489	-4.23091	-0.0120949	-0.16882	0.867817	0.998534	-6.42767	5.85489	5.57488	5.66248	5.69039	5.72749	5.80592	5.5238	5.78044	5.45931	5.5264	5.47015	5.52307
WBGene00001225	WBGene00001225	eif-3.B	175138	Eukaryotic translation initiation factor 3 subunit B [Source:UniProtKB/Swiss-Prot;Acc:Q9XWI6]	0.153704	0.231811	0.0781077	7.97819	7.15893	0.00514418	0.0166365	0.153704	2.4481	0.0248171	0.0611911	-5.24012	0.231811	3.72665	0.00153964	0.0060264	-2.54259	0.0781077	1.26323	0.222591	0.959932	-5.92489	8.20053	8.07251	8.06281	7.98565	8.01379	8.10304	7.87075	8.02687	7.82238	7.9254	7.9474	7.70616
WBGene00001226	WBGene00001226	eif-3.C	172858	Eukaryotic translation initiation factor 3 subunit C [Source:UniProtKB/Swiss-Prot;Acc:O02328]	0.237447	0.267916	0.0304696	8.39979	14.2741	0.00019213	0.00114657	0.237447	4.30784	0.000421869	0.00238734	-1.28572	0.267916	4.89376	0.000116239	0.000748671	0.0203135	0.0304696	0.562195	0.580903	0.987325	-6.59976	8.51613	8.47015	8.50495	8.50298	8.57285	8.53498	8.32787	8.43928	8.18789	8.29046	8.32007	8.12914
WBGene00001227	WBGene00001227	eif-3.D	176268	Eukaryotic translation initiation factor 3 subunit D [Source:UniProtKB/Swiss-Prot;Acc:P30642]	0.0822975	0.183007	0.100709	7.64276	6.26528	0.00858781	0.0253997	0.0822975	1.57385	0.132898	0.22979	-6.71039	0.183007	3.53729	0.00234737	0.00852876	-2.92929	0.100709	1.95102	0.0667647	0.935775	-4.89256	7.77043	7.75263	7.74471	7.67728	7.7376	7.67315	7.54875	7.58644	7.48523	7.6172	7.61108	7.5074
WBGene00001228	WBGene00001228	eif-3.E	172959	Eukaryotic translation initiation factor 3 subunit E [Source:UniProtKB/Swiss-Prot;Acc:O61820]	0.238146	0.247462	0.00931561	6.56939	10.8352	0.000811489	0.00368141	0.238146	3.93703	0.000962997	0.00457546	-1.92426	0.247462	4.12077	0.000639414	0.00294374	-1.51384	0.00931561	0.157207	0.876828	0.998534	-6.56229	6.73168	6.68321	6.6416	6.564	6.5743	6.67142	6.58795	6.74745	6.46191	6.38879	6.48848	6.28932
WBGene00001229	WBGene00001229	eif-3.F	174478	Eukaryotic translation initiation factor 3 subunit F [Source:UniProtKB/Swiss-Prot;Acc:Q18967]	0.0648735	0.14146	0.0765869	6.57057	4.07816	0.0345748	0.078654	0.0648735	1.29487	0.211695	0.328186	-6.97168	0.14146	2.85611	0.0104774	0.0289634	-4.27534	0.0765869	1.54934	0.138667	0.9516	-5.40461	6.6014	6.67409	6.63517	6.66139	6.61242	6.5954	6.47838	6.57706	6.47385	6.47075	6.51689	6.54745
WBGene00001230	WBGene00001230	eif-3.G	174346	Eukaryotic translation initiation factor 3 subunit G [Source:UniProtKB/Swiss-Prot;Acc:Q19706]	0.125565	0.143496	0.0179304	6.35123	3.62698	0.0474318	0.101189	0.125565	2.15208	0.0451813	0.0985619	-5.61734	0.143496	2.48039	0.0232122	0.0553047	-5.00134	0.0179304	0.311889	0.758701	0.992891	-6.49348	6.4488	6.42777	6.4175	6.32199	6.34591	6.45483	6.29503	6.44848	6.21239	6.29772	6.3555	6.18587
WBGene00001231	WBGene00001231	eif-3.H	172044	Eukaryotic translation initiation factor 3 subunit H [Source:UniProtKB/Swiss-Prot;Acc:O01974]	0.156979	0.170587	0.0136075	6.48497	5.48488	0.0137772	0.0372844	0.156979	2.73033	0.0137187	0.0379396	-4.5197	0.170587	2.99036	0.00783512	0.0227681	-3.98124	0.0136075	0.240442	0.812699	0.996124	-6.53181	6.53417	6.54829	6.58688	6.5106	6.5483	6.58574	6.43764	6.55269	6.26668	6.40633	6.50073	6.33893
WBGene00001232	WBGene00001232	eif-3.I	171809	Eukaryotic translation initiation factor 3 subunit I [Source:UniProtKB/Swiss-Prot;Acc:Q965S8]	0.230478	0.251367	0.0208886	6.84087	9.7756	0.00133075	0.00551804	0.230478	3.63821	0.00187509	0.00774397	-2.61963	0.251367	3.99719	0.000842113	0.00368049	-1.82173	0.0208886	0.33601	0.740741	0.992891	-6.54729	6.99145	6.88376	6.94607	6.90202	6.89481	6.91478	6.84621	6.98176	6.63259	6.73189	6.85157	6.51136
WBGene00001233	WBGene00001233	eif-3.K	179779	Eukaryotic translation initiation factor 3 subunit K [Source:UniProtKB/Swiss-Prot;Acc:Q9XUP3]	0.18674	0.242721	0.0559811	5.57067	6.30612	0.00838363	0.024913	0.18674	2.58398	0.0186983	0.0486981	-4.67095	0.242721	3.40691	0.00313561	0.0107654	-2.95159	0.0559811	0.796618	0.436033	0.973757	-6.111	5.65022	5.63094	5.73638	5.65852	5.58477	5.71483	5.45157	5.6953	5.32157	5.55114	5.50094	5.34674
WBGene00001234	WBGene00001234	eif-6	173169	Eukaryotic translation initiation factor 6 [Source:UniProtKB/Swiss-Prot;Acc:O62106]	0.183388	0.186386	0.0029984	5.79649	3.57613	0.0491874	0.104163	0.183388	2.28622	0.0345509	0.0795309	-5.28658	0.186386	2.34526	0.0306497	0.0693782	-5.17718	0.0029984	0.0382208	0.969932	0.998785	-6.46653	6.01725	5.79558	5.81949	5.81125	5.80564	5.88215	5.70312	6.03512	5.79101	5.73362	5.64578	5.5135
WBGene00001235	WBGene00001235	elb-1	176605	ELongin B; RNA polymerase II transcription factor SIII p18 subunit [Source:UniProtKB/TrEMBL;Acc:G5ECR7]	0.354944	0.203746	-0.151198	3.36294	3.13731	0.0677252	0.133905	0.354944	2.48648	0.0229207	0.0574192	-4.36539	0.203746	1.42109	0.172348	0.275814	-6.13559	-0.151198	-1.10013	0.285743	0.959966	-5.37537	3.22959	3.34472	3.3841	3.55807	3.37744	3.83009	3.18869	3.70584	3.08014	3.32737	3.38827	2.9172
WBGene00001236	WBGene00001236	elc-1	190775	ELongin C [Source:UniProtKB/TrEMBL;Acc:Q9BKS1]	0.0912401	0.00167912	-0.089561	4.76064	0.622458	0.54776	0.650561	0.0912401	0.970897	0.34444	0.473339	-7.02605	0.00167912	0.0179193	0.9859	0.990249	-7.50448	-0.089561	-0.961476	0.349026	0.973757	-5.80712	4.90071	4.73145	4.797	4.50016	4.72477	4.81291	4.71815	5.01934	4.80365	4.79742	4.73348	4.5796
WBGene00001237	WBGene00001237	elc-2	24104987	ELongin C [Source:UniProtKB/TrEMBL;Acc:Q23153]	0.184465	0.361755	0.17729	-2.1247	0.176714	0.839453	0.883349	0.184465	0.294543	0.771706	0.842487	-5.53461	0.361755	0.594659	0.559458	0.66806	-5.43276	0.17729	0.299614	0.767897	0.992891	-4.79387	-1.99209	-1.35324	-1.78113	-3.04584	-2.97622	-1.571	-1.03921	-3.17702	-2.12632	-3.82408	-1.89595	-1.96083
WBGene00001239	WBGene00001239	elo-1	177787	Elongation of very long chain fatty acids protein [Source:UniProtKB/TrEMBL;Acc:G5EEE5]	-0.181901	-0.299578	-0.117678	7.11602	15.3801	0.000126441	0.00082332	-0.181901	-3.34642	0.00358516	0.0129803	-3.30187	-0.299578	-5.51019	3.09705e-05	0.000264228	1.49016	-0.117678	-2.14006	0.0462669	0.935775	-4.50662	6.91052	7.01175	7.0433	6.94416	7.01545	7.15927	7.14207	7.06504	7.3305	7.21815	7.19262	7.35766
WBGene00001240	WBGene00001240	elo-2	178532	Elongation of very long chain fatty acids protein [Source:UniProtKB/TrEMBL;Acc:Q9XVQ9]	-0.116774	-0.285499	-0.168725	5.55453	4.8964	0.0200168	0.0505194	-0.116774	-1.28286	0.215781	0.332807	-6.85113	-0.285499	-3.11885	0.00591852	0.0181265	-3.57255	-0.168725	-1.82108	0.0852256	0.935775	-4.84614	5.36746	5.59596	5.24388	5.40413	5.52027	5.68254	5.67167	5.43261	5.81439	5.55988	5.49484	5.8616
WBGene00001241	WBGene00001241	elo-3	183948	Putative fatty acid elongation protein 3 [Source:UniProtKB/Swiss-Prot;Acc:P49191]	-0.126419	-0.223317	-0.096898	5.48931	3.62507	0.0474967	0.101302	-0.126419	-1.52122	0.145541	0.246449	-6.51869	-0.223317	-2.69004	0.0149462	0.0386178	-4.45589	-0.096898	-1.15102	0.264753	0.959966	-5.74005	5.52025	5.33751	5.35948	5.30371	5.3259	5.66244	5.44572	5.4944	5.68144	5.39782	5.5972	5.74048
WBGene00001242	WBGene00001242	elo-4	183367	Putative fatty acid elongation protein 4 [Source:UniProtKB/Swiss-Prot;Acc:Q03574]	-0.703137	-0.757503	-0.0543659	3.34001	23.7511	8.84217e-06	0.000100423	-0.703137	-5.70945	2.03821e-05	0.00022688	2.55233	-0.757503	-6.20422	7.36904e-06	8.62953e-05	3.58215	-0.0543659	-0.406859	0.688899	0.992891	-5.78209	3.1234	3.16543	2.8747	3.10583	2.86255	3.09404	3.38107	3.15864	3.88229	3.78626	3.57738	4.04374
WBGene00001243	WBGene00001243	elo-5	177320	Elongation of very long chain fatty acids protein 5 [Source:UniProtKB/Swiss-Prot;Acc:Q20300]	-0.357787	-0.686153	-0.328367	5.40961	18.2892	4.57827e-05	0.000371498	-0.357787	-3.229	0.0046463	0.0159984	-3.33909	-0.686153	-6.04781	1.013e-05	0.000109695	2.86298	-0.328367	-2.8045	0.0117067	0.86616	-3.03543	5.31156	5.196	4.82549	4.94213	5.54851	5.48657	5.2734	5.31285	5.90118	5.68494	5.45764	5.96914
WBGene00001244	WBGene00001244	elo-6	177321	Elongation of very long chain fatty acids protein 6 [Source:UniProtKB/Swiss-Prot;Acc:Q20303]	-0.585232	-0.926053	-0.340821	6.43807	25.6374	5.33758e-06	6.86874e-05	-0.585232	-4.54585	0.000249171	0.00158069	-0.57728	-0.926053	-7.06692	1.3511e-06	2.39889e-05	4.78389	-0.340821	-2.51121	0.0217718	0.912086	-3.73271	5.99053	6.08426	5.92202	6.06731	6.46277	6.3376	6.3567	6.27428	7.01688	6.73652	6.54573	7.45936
WBGene00001245	WBGene00001245	elo-7	186426	Elongation of very long chain fatty acids protein [Source:UniProtKB/TrEMBL;Acc:Q20904]	-0.324825	-0.384883	-0.0600573	3.23084	5.79979	0.0113508	0.0318453	-0.324825	-2.66214	0.0158569	0.0427993	-4.00577	-0.384883	-3.17626	0.00521792	0.0163637	-2.94056	-0.0600573	-0.473577	0.641483	0.992891	-5.75871	2.91183	3.21658	3.2726	2.93394	2.9916	3.23925	3.3646	2.9929	3.53089	3.55415	3.25007	3.48572
[truncated: 18,628 more rows]
